# Supplementary material for: OsMYB103L, an R2R3-MYB transcription factor, influences leaf rolling and mechanical strength in rice (Oryza sativa L.)
Source: BMC Plant Biol. 2014 Jun 6;14:158. doi: 10.1186/1471-2229-14-158 (PMC4062502; doi:10.1186/1471-2229-14-158)
Supplement: Additional file 2: Table S1 — Genes that up- or down-regulated two-fold in DGE data of OsMYB103L overexpressing plants compared to that of the wild type (Excel File). [file 1471-2229-14-158-S2.xls]

## Sheet: Table S1
Table S1. Genes that up- or down-regulated two-fold in DGE data of OsMYB103L overexpressing plants compared to that of the wild type.
Gene	Description	log2 Ratio
LOC_Os03g02460	retinol dehydrogenase, putative, expressed	12.5684
LOC_Os07g32710	retrotransposon protein, putative, unclassified, expressed	12.5613
LOC_Os04g14690	flavin-containing monooxygenase family protein, putative, expressed	11.9174
LOC_Os03g15630	harpin-induced protein 1 domain containing protein, expressed	11.4252
LOC_Os01g72740	cytochrome P450, putative, expressed	11.3437
LOC_Os08g42210	expressed protein	11.0049
LOC_Os04g46130	plastocyanin-like domain containing protein, putative, expressed	10.8948
LOC_Os12g41680	No apical meristem protein, putative, expressed	10.8478
LOC_Os01g71670	glycosyl hydrolases family 17, putative, expressed	10.7507
LOC_Os05g50080	zinc finger C-x8-C-x5-C-x3-H type family protein, expressed	10.6175
LOC_Os03g51470	expressed protein	10.5897
LOC_Os03g21060	No apical meristem protein, putative, expressed	10.5028
LOC_Os08g10550	potassium transporter, putative, expressed	10.4409
LOC_Os04g45950	amino acid permease family protein, putative, expressed	10.3443
LOC_Os03g27830	expressed protein	10.3443
LOC_Os04g53580	P21-Rho-binding domain containing protein, putative, expressed	10.2033
LOC_Os08g38850	phosphatidylinositol transfer, putative, expressed	10.1649
LOC_Os10g41838	F-box protein interaction domain containing protein, expressed	10.0056
LOC_Os04g39240	expressed protein	9.91737
LOC_Os12g05600	hydrolase, alpha/beta fold family protein, putative, expressed	9.91737
LOC_Os08g06450	cytidylyltransferase domain containing protein, expressed	9.82496
LOC_Os02g56690	dihydroflavonol-4-reductase, putative	9.82496
LOC_Os11g38170	notchless protein, putative, expressed	9.77479
LOC_Os04g35480	CDK5RAP1, putative, expressed	9.72451
LOC_Os05g47530	Divergent PAP2 family domain containing protein, expressed	9.72451
LOC_Os09g11480	AP2 domain containing protein, expressed	9.61839
LOC_Os04g40560	WD domain, G-beta repeat domain containing protein, expressed	9.61839
LOC_Os10g40540	enoyl-CoA hydratase/isomerase family protein, putative, expressed	9.61839
LOC_Os03g53500	helicase conserved C-terminal domain containing protein, expressed	9.56224
LOC_Os04g03980	flavin monooxygenase, putative, expressed	9.44087
LOC_Os10g11270	sulfotransferase domain containing protein, expressed	9.44087
LOC_Os02g37950	transposon protein, putative, unclassified, expressed	9.37721
LOC_Os01g12560	3-methyl-2-oxobutanoate hydroxymethyltransferase, putative, expressed	9.2384
LOC_Os02g25960	ankyrin repeat family protein, putative, expressed	9.2384
LOC_Os08g05520	myb-like DNA-binding domain containing protein, putative, expressed	9.22633
LOC_Os01g64190	expressed protein	9.16491
LOC_Os06g40704	stromal membrane-associated protein, putative, expressed	9.16491
LOC_Os02g12010	receptor-like protein kinase precursor, putative	9.16491
LOC_Os07g22570	retrotransposon protein, putative, unclassified, expressed	9.16491
LOC_Os09g09470	WD domain, G-beta repeat domain containing protein, expressed	9.16491
LOC_Os06g50360	pseudouridine synthase family protein, putative, expressed	9.08746
LOC_Os03g39740	expressed protein	9.08746
LOC_Os03g28040	zinc finger, C3HC4 type domain containing protein, expressed	9.08746
LOC_Os01g65460	beta-galactosidase precursor, putative, expressed	9.08746
LOC_Os12g24020	rhodanese-like domain containing protein, putative, expressed	9.08746
LOC_Os12g21940	expressed protein	9.08746
LOC_Os01g03100	protein binding protein, putative, expressed	9.08746
LOC_Os07g07450	versicolorin reductase, putative, expressed	9.08746
LOC_Os10g37690	inner membrane protein, putative, expressed	8.91886
LOC_Os01g51140	helix-loop-helix DNA-binding domain containing protein, expressed	8.91886
LOC_Os04g10434	amidase family protein, putative, expressed	8.91886
LOC_Os02g46560	helix-loop-helix DNA-binding protein, putative, expressed	8.91886
LOC_Os08g21840	50S ribosomal protein L15, putative, expressed	8.91886
LOC_Os01g64180	expressed protein	8.91886
LOC_Os05g05260	helicase, putative, expressed	8.82337
LOC_Os01g20950	sulfotransferase domain containing protein, expressed	8.82337
LOC_Os11g06650	transcription elongation factor protein, putative, expressed	8.82337
LOC_Os04g54190	cysteine-rich receptor-like protein kinase 8 precursor, putative, expressed	8.82337
LOC_Os10g01610	expressed protein	8.82337
LOC_Os07g12160	KHG/KDPG aldolase, putative, expressed	8.82337
LOC_Os01g72690	NAD kinase, putative, expressed	8.82337
LOC_Os07g39530	BTBN16 - Bric-a-Brac, Tramtrack, Broad Complex BTB domain with non-phototropic hypocotyl 3 NPH3 domain, expressed	8.82337
LOC_Os05g43130	brix domain-containing protein 1, putative, expressed	8.72451
LOC_Os07g32680	retrotransposon protein, putative, unclassified, expressed	8.72451
LOC_Os11g15040	S-adenosyl-L-methionine:benzoic acid/salicylic acid carboxyl methyltransferase, putative, expressed	8.72451
LOC_Os05g35340	expressed protein	8.72451
LOC_Os07g10840	uncharacterized glycosyltransferase, putative, expressed	8.72451
LOC_Os01g74520	methyltransferase domain containing protein, putative, expressed	8.72451
LOC_Os03g48970	nuclear transcription factor Y subunit, putative, expressed	8.72451
LOC_Os05g01170	retrotransposon protein, putative, unclassified	8.72451
LOC_Os04g34370	serine/threonine-protein kinase receptor precursor, putative, expressed	8.72451
LOC_Os02g25449	expressed protein	8.72451
LOC_Os02g02620	sialyltransferase family domain containing protein, expressed	8.72451
LOC_Os02g01110	translation initiation factor IF-3, putative, expressed	8.72451
LOC_Os07g40570	WRKY DNA-binding domain containing protein, expressed	8.72451
LOC_Os01g71200	RNA recognition motif containing protein, putative, expressed	8.72451
LOC_Os01g72760	cytochrome P450, putative, expressed	8.72451
LOC_Os08g01320	C3-BTB1 - Bric-a-Brac, Tramtrack, Broad Complex BTB domain with C3 subfamily conserved sequence, expressed	8.61839
LOC_Os02g48194	expressed protein	8.61839
LOC_Os07g35480	glucan endo-1,3-beta-glucosidase precursor, putative, expressed	8.61839
LOC_Os12g36950	CTP synthase, putative, expressed	8.61839
LOC_Os01g26280	OsWAK8 - OsWAK receptor-like protein kinase, expressed	8.61839
LOC_Os02g04160	transcription elongation factor 1, putative, expressed	8.61839
LOC_Os01g56460	mitochondrial glycoprotein, putative, expressed	8.61839
LOC_Os09g04290	expressed protein	8.61839
LOC_Os01g57770	OsPOP4 - Putative Prolyl Oligopeptidase homologue, expressed	8.61839
LOC_Os01g01670	expressed protein	8.61839
LOC_Os03g06970	tetratricopeptide repeat domain containing protein, expressed	8.61839
LOC_Os12g43165	retrotransposon protein, putative, Ty3-gypsy subclass, expressed	8.61839
LOC_Os11g04070	60S acidic ribosomal protein P0, putative, expressed	8.50383
LOC_Os02g06790	expressed protein	8.50383
LOC_Os03g57560	piwi domain containing protein, expressed	8.50383
LOC_Os03g62550	retrotransposon protein, putative, unclassified, expressed	8.50383
LOC_Os05g19110	expressed protein	8.50383
LOC_Os03g63690	BCCIP, putative, expressed	8.50383
LOC_Os04g47680	Ser/Thr-rich protein T10 in DGCR region, putative, expressed	8.50383
LOC_Os08g07260	O-methyltransferase, putative	8.50383
LOC_Os07g31310	PPR repeat domain containing protein, putative, expressed	8.50383
LOC_Os01g56990	Regulator of chromosome condensation domain containing protein, expressed	8.50383
LOC_Os05g30010	WD domain, G-beta repeat domain containing protein, expressed	8.50383
LOC_Os01g59630	exostosin family domain containing protein, expressed	8.50383
LOC_Os02g57980	DEAD/DEAH box helicase, putative, expressed	8.50383
LOC_Os04g55090	PPR repeat domain containing protein, putative, expressed	8.50383
LOC_Os06g41480	vrga1, putative, expressed	8.50383
LOC_Os01g31890	transposon protein, putative, unclassified, expressed	8.50383
LOC_Os04g47550	expressed protein	8.50383
LOC_Os05g12400	BURP domain containing protein, expressed	6.13718
LOC_Os10g28350	1,2-dihydroxy-3-keto-5-methylthiopentene dioxygenase protein, putative, expressed	5.70792
LOC_Os03g11734	MATE efflux protein, putative, expressed	5.6259
LOC_Os05g03450	lectin protein kinase family protein, putative, expressed	5.61203
LOC_Os03g22120	sucrose synthase, putative, expressed	5.59814
LOC_Os10g25040	red chlorophyll catabolite reductase, putative, expressed	5.3326
LOC_Os09g30120	CSLE1 - cellulose synthase-like family E, expressed	5.3088
LOC_Os03g04680	cytochrome P450, putative, expressed	5.27017
LOC_Os03g16780	ankyrin repeat family protein, putative, expressed	5.18081
LOC_Os01g54590	ras-related protein, putative, expressed	5.09373
LOC_Os12g40300	SKP1, putative, expressed	5.0428
LOC_Os07g30810	nucleobase-ascorbate transporter, putative, expressed	4.96935
LOC_Os02g03294	cyclin, putative, expressed	4.92617
LOC_Os01g45640	tat pathway signal sequence family protein, expressed	4.85079
LOC_Os09g16090	UDP-glucoronosyl/UDP-glucosyl transferase, putative, expressed	4.77993
LOC_Os03g20850	exostosin family domain containing protein, expressed	4.60867
LOC_Os02g48710	expressed protein	4.597
LOC_Os10g27110	expressed protein	4.58713
LOC_Os12g02040	hypoxia-responsive family protein, putative, expressed	4.57211
LOC_Os11g03990	WD domain, G-beta repeat domain containing protein, expressed	4.42199
LOC_Os03g52860	lipoxygenase, putative, expressed	4.42199
LOC_Os06g06780	harpin-induced protein, putative, expressed	4.41016
LOC_Os10g40620	expressed protein	4.39435
LOC_Os03g38980	tRNA synthetases class II domain containing protein, expressed	4.3061
LOC_Os02g34650	expressed protein	4.3061
LOC_Os07g34020	expressed protein	4.21325
LOC_Os04g37700	expressed protein	4.18009
LOC_Os02g02780	protein kinase family protein, putative, expressed	4.12779
LOC_Os02g49450	BSD domain-containing protein, putative, expressed	4.1273
LOC_Os04g43200	caleosin related protein, putative, expressed	4.09664
LOC_Os05g26040	pumilio-family RNA binding repeat containing protein, expressed	4.09055
LOC_Os08g32960	endonuclease/exonuclease/phosphatase family domain containing protein, expressed	4.03804
LOC_Os05g06720	GDSL-like lipase/acylhydrolase, putative, expressed	4.02135
LOC_Os06g39110	expressed protein	3.99869
LOC_Os02g46600	RING-H2 finger protein ATL5G, putative, expressed	3.91768
LOC_Os01g46120	GDSL-like lipase/acylhydrolase, putative, expressed	3.91152
LOC_Os12g03340	protein of unknown function, DUF618 domain containing protein, expressed	3.89107
LOC_Os04g56060	protein kinase domain containing protein, expressed	3.89107
LOC_Os07g08170	ruvB-like, putative, expressed	3.89107
LOC_Os07g41200	expressed protein	3.89107
LOC_Os06g12649	expressed protein	3.87801
LOC_Os01g50160	MDR-like ABC transporter, putative, expressed	3.82936
LOC_Os06g43930	OsProCP2 - Putative Lysosomal Pro-x Carboxypeptidase homologue, expressed	3.79615
LOC_Os01g10320	class III HD-Zip protein 8, putative, expressed	3.79524
LOC_Os05g13940	retrotransposon protein, putative, unclassified, expressed	3.793
LOC_Os07g37750	ATMIN7, putative, expressed	3.78281
LOC_Os05g05450	MA3 domain containing protein, expressed	3.78088
LOC_Os11g06910	myosin heavy chain-related, putative, expressed	3.78088
LOC_Os08g44350	histidine-containing phosphotransfer protein, putative, expressed	3.76687
LOC_Os04g43490	CK1_CaseinKinase_1.7 - CK1 includes the casein kinase 1 kinases, expressed	3.75248
LOC_Os04g56620	molybdopterin biosynthesis protein CNX1, putative, expressed	3.75167
LOC_Os05g15770	glycosyl hydrolase, putative, expressed	3.73436
LOC_Os10g37190	protein kinase domain containing protein, expressed	3.70792
LOC_Os06g29460	expressed protein	3.65951
LOC_Os11g43610	oxidoreductase, 2OG-Fe oxygenase family protein, putative, expressed	3.65951
LOC_Os06g50920	protein kinase family protein, putative, expressed	3.65951
LOC_Os01g70110	No apical meristem protein, putative, expressed	3.64218
LOC_Os09g20880	serine/threonine-protein kinase, putative, expressed	3.62988
LOC_Os01g54620	CESA4 - cellulose synthase, expressed	3.59656
LOC_Os12g03100	exostosin family domain containing protein, expressed	3.59585
LOC_Os05g35360	beta-galactosidase 7 precursor, putative, expressed	3.59585
LOC_Os02g03690	beta-amylase, putative, expressed	3.59585
LOC_Os04g43360	Os4bglu14 - monolignol beta-glucoside homologue without catalytic acid/base, expressed	3.58689
LOC_Os12g32330	peroxisomal membrane protein, putative, expressed	3.58641
LOC_Os01g62010	hydrolase, alpha/beta fold family domain containing protein, expressed	3.58641
LOC_Os02g04440	transducin family protein, putative, expressed	3.58279
LOC_Os07g48420	expressed protein	3.55951
LOC_Os08g09350	gar2, putative, expressed	3.54988
LOC_Os07g18750	LTPL42 - Protease inhibitor/seed storage/LTP family protein precursor, expressed	3.52925
LOC_Os05g48370	expressed protein	3.51506
LOC_Os04g41130	osFTL6 FT-Like6 homologous to Flowering Locus T gene; contains Pfam profile PF01161: Phosphatidylethanolamine-binding protein, expressed	3.49687
LOC_Os12g02030	BTB9 - Bric-a-Brac, Tramtrack, Broad Complex BTB domain, expressed	3.49687
LOC_Os02g14290	scramblase, putative, expressed	3.49687
LOC_Os01g27240	12-oxophytodienoate reductase, putative, expressed	3.49687
LOC_Os04g43140	DEAD-box ATP-dependent RNA helicase, putative, expressed	3.49687
LOC_Os05g12630	expressed protein	3.45999
LOC_Os03g06680	plant-specific domain TIGR01615 family protein, expressed	3.45705
LOC_Os01g59500	U3 small nucleolar RNA-associated protein 11, putative, expressed	3.45705
LOC_Os03g35849	expressed protein	3.45705
LOC_Os10g02260	peptide transporter PTR2, putative, expressed	3.45705
LOC_Os03g51110	MYB family transcription factor, putative, expressed	3.40979
LOC_Os02g39530	expressed protein	3.40832
LOC_Os01g27230	12-oxophytodienoate reductase, putative, expressed	3.40372
LOC_Os01g55040	1,3-beta-glucan synthase component, putative, expressed	3.39975
LOC_Os05g02400	RNA recognition motif containing protein, expressed	3.39975
LOC_Os07g32670	expressed protein	3.39431
LOC_Os06g11800	annexin, putative, expressed	3.38355
LOC_Os05g08990	glutaminyl-tRNA synthetase, putative, expressed	3.38355
LOC_Os04g03796	OsSub37 - Putative Subtilisin homologue, expressed	3.38355
LOC_Os01g20900	OsWAK4 - OsWAK receptor-like cytoplasmic kinase OsWAK-RLCK, expressed	3.38355
LOC_Os04g57850	AMP-binding enzyme, putative, expressed	3.37567
LOC_Os12g37370	DNA-directed RNA polymerase II subunit RPB9, putative, expressed	3.37049
LOC_Os01g59150	tubulin/FtsZ domain containing protein, putative, expressed	3.3646
LOC_Os12g05830	transporter-related, putative, expressed	3.35215
LOC_Os01g39830	beta-galactosidase, putative, expressed	3.33229
LOC_Os03g63540	lysine-rich arabinogalactan protein 19 precursor, putative, expressed	3.31746
LOC_Os10g32880	WD domain, G-beta repeat domain containing protein, expressed	3.31147
LOC_Os06g28524	expressed protein	3.3061
LOC_Os08g01680	WD domain, G-beta repeat domain containing protein, expressed	3.3061
LOC_Os08g35050	ARID/BRIGHT DNA-binding domain containing protein, expressed	3.3061
LOC_Os05g06630	expressed protein	3.3061
LOC_Os11g14130	mTERF family protein, expressed	3.3061
LOC_Os03g58240	GTP binding protein, putative, expressed	3.3061
LOC_Os06g35410	growth regulator related protein, putative, expressed	3.29305
LOC_Os02g02040	protein kinase, putative, expressed	3.27949
LOC_Os03g58690	expressed protein	3.24335
LOC_Os12g31880	translation initiation factor, putative, expressed	3.24335
LOC_Os01g71094	basic 7S globulin 2 precursor, putative, expressed	3.24335
LOC_Os01g39380	SCD1, putative, expressed	3.23577
LOC_Os11g01420	ribosomal protein L10, putative, expressed	3.21121
LOC_Os07g29310	OsSAUR30 - Auxin-responsive SAUR gene family member, expressed	3.21051
LOC_Os10g14194	POEI28 - Pollen Ole e I allergen and extensin family protein precursor, expressed	3.19287
LOC_Os08g09010	Cupin domain containing protein, expressed	3.19083
LOC_Os09g18320	bystin, putative, expressed	3.1757
LOC_Os02g27740	expressed protein	3.16703
LOC_Os01g40200	XIK, putative, expressed	3.1667
LOC_Os10g25400	GDSL-like lipase/acylhydrolase, putative, expressed	3.15732
LOC_Os05g33040	cyclin, putative, expressed	3.14722
LOC_Os07g40940	X8 domain containing protein, expressed	3.14516
LOC_Os02g49650	leaf senescence related protein, putative, expressed	3.13281
LOC_Os05g48850	no apical meristem protein, putative, expressed	3.12779
LOC_Os01g14980	RPA3 - Putative single-stranded DNA binding complex subunit 3, expressed	3.12746
LOC_Os11g37920	DJ-1 family protein, putative, expressed	3.1268
LOC_Os06g08110	nodulin, putative, expressed	3.12296
LOC_Os06g36080	kinesin motor domain containing protein, expressed	3.12296
LOC_Os02g06840	galactosyltransferase, putative, expressed	3.10536
LOC_Os02g01730	serine/threonine-protein kinase At1g18390 precursor, putative, expressed	3.09748
LOC_Os01g14970	expressed protein	3.09664
LOC_Os08g10320	SHR5-receptor-like kinase, putative, expressed	3.09482
LOC_Os05g47442	expressed protein	3.08899
LOC_Os02g20560	fasciclin domain containing protein, expressed	3.07749
LOC_Os06g21620	expressed protein	3.07749
LOC_Os11g30410	ThiF family domain containing protein, putative, expressed	3.06943
LOC_Os06g01690	septum site-determining protein minD, putative, expressed	3.06583
LOC_Os01g55240	gibberellin 2-beta-dioxygenase, putative, expressed	3.06583
LOC_Os11g40570	plant viral response family protein, putative, expressed	3.06583
LOC_Os08g10310	SHR5-receptor-like kinase, putative, expressed	3.05638
LOC_Os12g23280	heavy metal-associated domain containing protein, expressed	3.04218
LOC_Os11g25720	cytokinin-N-glucosyltransferase 1, putative, expressed	3.03856
LOC_Os03g51900	DEAD-box ATP-dependent RNA helicase, putative, expressed	3.03435
LOC_Os05g06920	relA-SpoT like protein RSH4, putative, expressed	3.03373
LOC_Os07g06880	gibberellin receptor GID1L2, putative, expressed	3.03283
LOC_Os05g49260	transporter family protein, putative, expressed	3.03172
LOC_Os04g53770	SDA1, putative, expressed	3.03054
LOC_Os07g29330	serine/threonine-protein kinase CTR1, putative, expressed	3.02532
LOC_Os11g02070	BTB8 - Bric-a-Brac, Tramtrack, Broad Complex BTB domain, expressed	3.0237
LOC_Os01g62210	50S ribosomal protein L17, putative, expressed	3.01755
LOC_Os03g60190	oxidoreductase, 2OG-Fe oxygenase family protein, putative, expressed	3.00591
LOC_Os03g36960	expressed protein	3.00217
LOC_Os01g55094	expressed protein	3.00217
LOC_Os04g15820	expressed protein	3.00217
LOC_Os01g51890	endonuclease/exonuclease/phosphatase family domain containing protein, expressed	3.00217
LOC_Os04g01600	erythronate-4-phosphate dehydrogenase domain containing protein, expressed	2.99548
LOC_Os07g19190	ribosomal protein L24, putative, expressed	2.98445
LOC_Os09g21780	expressed protein	2.98037
LOC_Os01g45914	expressed protein	2.97546
LOC_Os01g60040	HEAT repeat family protein, putative, expressed	2.96138
LOC_Os03g04660	cytochrome P450 86A1, putative, expressed	2.95981
LOC_Os02g03100	oxidoreductase, aldo/keto reductase family protein, putative, expressed	2.95262
LOC_Os01g08770	WD domain, G-beta repeat domain containing protein, expressed	2.9386
LOC_Os10g25110	pumilio-family RNA binding repeat containing protein, expressed	2.93557
LOC_Os04g51700	DNA ligase I, ATP-dependent family protein, expressed	2.93557
LOC_Os04g02620	oxidoreductase, short chain dehydrogenase/reductase family, putative, expressed	2.93557
LOC_Os02g33670	expressed protein	2.93557
LOC_Os07g43070	expressed protein	2.9327
LOC_Os12g41710	Protein kinase domain containing protein, expressed	2.9301
LOC_Os02g54710	expressed protein	2.9301
LOC_Os03g46610	DEAD-box ATP-dependent RNA helicase, putative, expressed	2.91728
LOC_Os06g29380	phospholipid-transporting ATPase, putative, expressed	2.91287
LOC_Os12g25200	chloride transporter, chloride channel family, putative, expressed	2.90429
LOC_Os03g19340	WD domain, G-beta repeat domain containing protein, expressed	2.89992
LOC_Os08g23780	glycosyl transferase 8 domain containing protein, putative, expressed	2.89992
LOC_Os02g47220	CPuORF20 - conserved peptide uORF-containing transcript, expressed	2.88759
LOC_Os02g22380	glycosyltransferase protein, putative, expressed	2.88006
LOC_Os02g22480	glycosyltransferase, putative, expressed	2.87801
LOC_Os02g32460	ThiF family domain containing protein, putative, expressed	2.87801
LOC_Os02g07060	tubulin/FtsZ domain containing protein, putative, expressed	2.87512
LOC_Os06g46000	tubulin/FtsZ domain containing protein, putative, expressed	2.87478
LOC_Os08g39860	Os8bglu27 - beta-glucosidase homologue, similar to Os4bglu12 exoglucanase, expressed	2.87404
LOC_Os01g62350	60S ribosomal protein L36-2, putative, expressed	2.86794
LOC_Os01g68010	TBC domain containing protein, expressed	2.86456
LOC_Os09g09370	BTBN18 - Bric-a-Brac, Tramtrack, Broad Complex BTB domain with non-phototropic hypocotyl 3 NPH3 domain, expressed	2.86456
LOC_Os09g32740	ubiquitin carboxyl-terminal hydrolase family protein, expressed	2.86416
LOC_Os07g20580	DEAD-box ATP-dependent RNA helicase, putative, expressed	2.86258
LOC_Os07g05510	expressed protein	2.85293
LOC_Os01g51060	hydrolase, putative, expressed	2.85189
LOC_Os05g30030	expressed protein	2.84096
LOC_Os07g10660	ribosomal protein, putative, expressed	2.84047
LOC_Os02g12650	puromycin-sensitive aminopeptidase, putative, expressed	2.84033
LOC_Os03g16120	myosin heavy chain-related, putative, expressed	2.83633
LOC_Os02g01220	rhodanese-like domain containing protein, putative, expressed	2.83363
LOC_Os04g57480	OTU-like cysteine protease family protein, putative, expressed	2.82831
LOC_Os06g23114	copper methylamine oxidase precursor, putative, expressed	2.8253
LOC_Os06g48680	expressed protein	2.82397
LOC_Os01g01689	phosphatidylinositol 3- and 4-kinase family protein, expressed	2.82397
LOC_Os03g03530	expressed protein	2.82397
LOC_Os06g35670	expressed protein	2.82305
LOC_Os01g72230	stromal membrane-associated protein, putative, expressed	2.82021
LOC_Os05g11010	harpin-induced protein 1 domain containing protein, expressed	2.82005
LOC_Os02g40100	plant protein of unknown function DUF869 domain containing protein, expressed	2.80885
LOC_Os02g11830	coatomer subunit beta, putative, expressed	2.80515
LOC_Os08g38170	methyladenine glycosylase, putative, expressed	2.80047
LOC_Os10g36200	heavy metal-associated domain containing protein, expressed	2.79615
LOC_Os02g10650	CRAL/TRIO domain containing protein, expressed	2.79071
LOC_Os09g31514	dihydroflavonol-4-reductase, putative, expressed	2.78352
LOC_Os03g03600	fasciclin-like arabinogalactan protein, putative, expressed	2.77703
LOC_Os03g02420	KH domain containing protein, putative, expressed	2.77497
LOC_Os09g37006	protein of unknown function domain containing protein, expressed	2.77317
LOC_Os03g18580	40S ribosomal protein S7, putative	2.77183
LOC_Os02g12670	protein kinase family protein, putative, expressed	2.76783
LOC_Os02g46990	AAA-type ATPase family protein, putative, expressed	2.76783
LOC_Os10g08940	expressed protein	2.76783
LOC_Os12g42730	mov34/MPN/PAD-1 family protein, expressed	2.76783
LOC_Os02g28810	ribosomal protein, putative, expressed	2.76722
LOC_Os02g29870	retrotransposon protein, putative, unclassified	2.76338
LOC_Os09g39780	peptidyl-prolyl cis-trans isomerase, putative, expressed	2.76117
LOC_Os05g48210	expressed protein	2.76039
LOC_Os09g25900	CSLC2 - cellulose synthase-like family C, expressed	2.75816
LOC_Os06g09130	glutamate receptor 2.8 precursor, putative, expressed	2.75167
LOC_Os01g02180	expressed protein	2.74438
LOC_Os10g38730	glutathione S-transferase, putative, expressed	2.74383
LOC_Os02g33490	inorganic H+ pyrophosphatase, putative, expressed	2.73834
LOC_Os09g35690	zinc RING finger protein, putative, expressed	2.72904
LOC_Os09g12290	bifunctional aspartokinase/homoserine dehydrogenase, chloroplast precursor, putative, expressed	2.72807
LOC_Os03g07590	hypothetical protein	2.72016
LOC_Os02g56300	aminotransferase, classes I and II, domain containing protein, expressed	2.71643
LOC_Os04g20424	neural Wiskott-Aldrich syndrome protein, putative	2.71242
LOC_Os03g51740	aminotransferase, classes I and II, domain containing protein, expressed	2.70956
LOC_Os01g19470	nodal modulator 1 precursor, putative, expressed	2.70842
LOC_Os01g69970	WD domain, G-beta repeat domain containing protein, expressed	2.70742
LOC_Os04g58830	ribosome biogenesis regulatory protein, putative, expressed	2.69642
LOC_Os06g37440	elongation factor 1-gamma, putative, expressed	2.69606
LOC_Os03g22420	AAA-type ATPase family protein, putative, expressed	2.6924
LOC_Os07g10780	remorin, putative, expressed	2.6792
LOC_Os01g46169	GDSL-like lipase/acylhydrolase, putative, expressed	2.67726
LOC_Os01g40750	expressed protein	2.67416
LOC_Os10g29540	protein kinase domain containing protein, expressed	2.66626
LOC_Os05g11870	hydrolase, NUDIX family, domain containing protein, expressed	2.66626
LOC_Os05g48230	expressed protein	2.66626
LOC_Os08g04090	expressed protein	2.66626
LOC_Os03g15020	beta-galactosidase precursor, putative, expressed	2.66187
LOC_Os01g09770	expressed protein	2.65913
LOC_Os08g31140	heavy metal-associated domain containing protein, expressed	2.65472
LOC_Os02g42220	transposon protein, putative, unclassified, expressed	2.6467
LOC_Os06g06080	serine esterase family protein, putative, expressed	2.64663
LOC_Os10g41470	60S ribosomal protein L27-3, putative, expressed	2.64645
LOC_Os02g07870	ATP synthase, putative, expressed	2.64645
LOC_Os02g52180	plastocyanin-like domain containing protein, putative, expressed	2.64645
LOC_Os05g12300	expressed protein	2.64645
LOC_Os12g05690	expressed protein	2.64645
LOC_Os03g20570	tRNA-specific adenosine deaminase 2, putative, expressed	2.64645
LOC_Os11g32940	OsFBX421 - F-box domain containing protein, expressed	2.64215
LOC_Os07g10770	CESA8 - cellulose synthase, expressed	2.64184
LOC_Os11g34370	phospholipase, patatin family, putative, expressed	2.63969
LOC_Os06g50900	expressed protein	2.63311
LOC_Os07g32350	WD domain, G-beta repeat domain containing protein, expressed	2.62965
LOC_Os04g30430	nuclear transport factor 2, putative, expressed	2.62018
LOC_Os07g45360	DEAD/DEAH box helicase domain containing protein, expressed	2.61599
LOC_Os01g48060	auxin response factor, putative, expressed	2.61599
LOC_Os06g49140	ribosomal RNA large subunit methyltransferase J, putative, expressed	2.61599
LOC_Os03g30830	X8 domain containing protein, expressed	2.61077
LOC_Os05g48070	expressed protein	2.61077
LOC_Os01g42850	ThiF family domain containing protein, putative, expressed	2.60344
LOC_Os08g37060	gibberellin receptor GID1L2, putative, expressed	2.60129
LOC_Os01g74310	expressed protein	2.60129
LOC_Os03g61820	FEN1B - Putative flap endonuclease protein, expressed	2.58641
LOC_Os11g44800	expressed protein	2.58641
LOC_Os08g13430	expressed protein	2.58279
LOC_Os04g54870	RNA recognition motif containing protein, putative, expressed	2.58279
LOC_Os06g13600	HEAT repeat family protein, putative, expressed	2.58279
LOC_Os01g34330	BAH domain containing protein, expressed	2.57558
LOC_Os08g40140	geranylgeranyl transferase type-2 subunit beta, putative, expressed	2.57235
LOC_Os07g46180	PWWP domain containing protein, expressed	2.56499
LOC_Os01g05510	expressed protein	2.56499
LOC_Os01g04390	expressed protein	2.55868
LOC_Os10g29620	tyrosine protein kinase domain containing protein, putative, expressed	2.55493
LOC_Os08g28190	actin, putative, expressed	2.55459
LOC_Os08g08990	Cupin domain containing protein, expressed	2.54283
LOC_Os09g24910	phosphofructokinase, putative, expressed	2.54233
LOC_Os02g57240	oxidoreductase, aldo/keto reductase family protein, putative, expressed	2.5406
LOC_Os05g38040	expressed protein	2.53421
LOC_Os01g16110	la domain containing protein, putative, expressed	2.53192
LOC_Os05g41100	protein kri1, putative, expressed	2.53192
LOC_Os02g57660	phosphatidylinositol-4-phosphate 5-kinase, putative, expressed	2.52718
LOC_Os08g21590	phosphatidylinositol 3-kinase, root isoform, putative, expressed	2.52679
LOC_Os12g03880	60S acidic ribosomal protein P0, putative, expressed	2.52679
LOC_Os03g44630	plastocyanin-like domain containing protein, putative, expressed	2.52679
LOC_Os01g58194	protein disulfide isomerase, putative, expressed	2.51888
LOC_Os03g07580	OsNucAP1 - Putative Nucleoporin Autopeptidase homologue, expressed	2.51506
LOC_Os02g55590	expressed protein	2.51307
LOC_Os09g32810	ribulose-phosphate 3-epimerase, putative, expressed	2.50986
LOC_Os02g02880	expressed protein	2.50986
LOC_Os01g03070	transposon protein, putative, unclassified, expressed	2.50941
LOC_Os03g07190	expressed protein	2.50486
LOC_Os03g63950	plastid-specific 30S ribosomal protein 1, chloroplast precursor, putative, expressed	2.50396
LOC_Os06g22550	transducin family protein, putative, expressed	2.49687
LOC_Os07g38790	beta-hexosaminidase precursor, putative, expressed	2.49687
LOC_Os04g47870	PINHEAD, putative, expressed	2.48755
LOC_Os08g01040	zinc finger, C3HC4 type domain containing protein, expressed	2.48755
LOC_Os12g25710	bifunctional aminoacyl-tRNA synthetase, putative, expressed	2.48755
LOC_Os02g52470	ATP-binding domain-containing protein, putative, expressed	2.48755
LOC_Os01g37280	expressed protein	2.48755
LOC_Os11g17504	retrotransposon protein, putative, Ty1-copia subclass, expressed	2.48466
LOC_Os06g36800	O-acyltransferase, putative, expressed	2.47591
LOC_Os06g01390	acyl-coenzyme A oxidase 1.2, peroxisomal, putative, expressed	2.47124
LOC_Os10g41490	CAMK_CAMK_like.41 - CAMK includes calcium/calmodulin depedent protein kinases, expressed	2.46416
LOC_Os11g05570	RNASEH2A - Putative ribonuclease H2 large subunit, expressed	2.45372
LOC_Os05g32820	peptide-N4-asparagine amidase A, putative, expressed	2.45372
LOC_Os03g51600	tubulin/FtsZ domain containing protein, putative, expressed	2.45078
LOC_Os11g18170	glutathione peroxidase, putative, expressed	2.44992
LOC_Os06g34690	T-complex protein, putative, expressed	2.44842
LOC_Os06g35770	expressed protein	2.44755
LOC_Os04g51480	expressed protein	2.44741
LOC_Os10g42130	no apical meristem protein, putative, expressed	2.44604
LOC_Os04g57840	transposon protein, putative, unclassified, expressed	2.44518
LOC_Os05g01990	DEAD-box ATP-dependent RNA helicase, putative, expressed	2.44518
LOC_Os10g12354	endonuclease, putative, expressed	2.42592
LOC_Os01g17020	glycosyl hydrolases family 17 protein, putative, expressed	2.42592
LOC_Os11g19764	expressed protein	2.41976
LOC_Os03g10410	expressed protein	2.41976
LOC_Os03g12460	conserved oligomeric complex COG6 family protein, expressed	2.41976
LOC_Os12g41780	glycosyl transferase family 17 protein, putative, expressed	2.41861
LOC_Os05g30420	expressed protein	2.41721
LOC_Os06g49220	peptide transporter, putative, expressed	2.41274
LOC_Os02g56190	expressed protein	2.40893
LOC_Os04g42174	expressed protein	2.40893
LOC_Os01g46610	dehydrogenase, putative, expressed	2.40798
LOC_Os01g16180	MT-A70 domain containing protein, expressed	2.40571
LOC_Os01g74540	GATA zinc finger domain containing protein, expressed	2.40571
LOC_Os01g51870	methyltransferase, putative, expressed	2.40501
LOC_Os08g44370	inosine-uridine preferring nucleoside hydrolase family protein, putative, expressed	2.40499
LOC_Os04g06520	expressed protein	2.40116
LOC_Os07g06670	OsFBL35 - F-box domain and LRR containing protein	2.39975
LOC_Os03g30250	COBRA-like protein precursor, putative, expressed	2.39819
LOC_Os06g51410	OsPOP15 - Putative Prolyl Oligopeptidase homologue, expressed	2.39331
LOC_Os01g10210	lachrymatory factor synthase, putative, expressed	2.3907
LOC_Os05g48900	fasciclin domain containing protein, expressed	2.38885
LOC_Os03g13460	microtubule associated protein, putative, expressed	2.38803
LOC_Os07g07550	galactose-1-phosphate uridyl transferase, putative, expressed	2.38429
LOC_Os07g01200	tetraacyldisaccharide 4-kinase, putative, expressed	2.38429
LOC_Os01g04650	PB1 domain containing protein, expressed	2.38133
LOC_Os12g07820	OsAPx6 - Stromal Ascorbate Peroxidase encoding gene 5,8, expressed	2.37967
LOC_Os05g46270	FEN1A - Putative flap endonuclease protein, expressed	2.37049
LOC_Os04g40650	metalloprotease ATP23, putative, expressed	2.37049
LOC_Os09g29960	dof zinc finger domain containing protein, putative, expressed	2.36546
LOC_Os07g27460	serine/threonine-protein kinase 19, putative, expressed	2.3648
LOC_Os12g03822	WD domain, G-beta repeat domain containing protein, expressed	2.36154
LOC_Os02g16030	harpin-induced protein 1 domain containing protein, expressed	2.3607
LOC_Os03g56410	expressed protein	2.35972
LOC_Os01g07410	growth regulator related protein, putative, expressed	2.35379
LOC_Os05g02120	pectinacetylesterase domain containing protein, expressed	2.34947
LOC_Os06g46380	rab geranylgeranyl transferase like protein, putative, expressed	2.34947
LOC_Os07g36490	RNA recognition motif containing protein, putative, expressed	2.34947
LOC_Os08g23730	class I glutamine amidotransferase, putative, expressed	2.34947
LOC_Os06g10280	CDP-alcohol phosphatidyltransferase, putative, expressed	2.34715
LOC_Os09g39500	ubiquitin fusion protein, putative, expressed	2.34511
LOC_Os06g41840	reductase, putative, expressed	2.33229
LOC_Os03g51140	HEAT repeat family protein, putative, expressed	2.33229
LOC_Os03g15540	HEAT repeat family protein, putative, expressed	2.33229
LOC_Os02g02980	MATE domain containing protein, expressed	2.33164
LOC_Os01g46400	expressed protein	2.32713
LOC_Os04g32600	expressed protein	2.31746
LOC_Os11g08110	expressed protein	2.31746
LOC_Os12g07730	SWIRM domain containing protein, expressed	2.31746
LOC_Os04g35380	expressed protein	2.31671
LOC_Os11g38010	targeting protein for Xklp2, putative, expressed	2.31566
LOC_Os10g22380	glutamyl-tRNA synthetase, cytoplasmic, putative, expressed	2.31206
LOC_Os11g10050	G-protein alpha subunit, putative, expressed	2.30134
LOC_Os05g46330	MYB family transcription factor, putative, expressed	2.29739
LOC_Os03g24900	DHHC zinc finger domain containing protein, expressed	2.29739
LOC_Os07g42895	hypothetical protein	2.29739
LOC_Os07g10300	expressed protein	2.29739
LOC_Os07g38030	GRAS family transcription factor domain containing protein, expressed	2.29739
LOC_Os11g37970	WIP5 - Wound-induced protein precursor, expressed	2.29739
LOC_Os06g04600	Brix domain containing protein, putative, expressed	2.29739
LOC_Os01g65660	amino acid transporter, putative, expressed	2.29739
LOC_Os08g05570	monodehydroascorbate reductase, putative, expressed	2.29605
LOC_Os05g40900	expressed protein	2.29565
LOC_Os08g34970	conserved oligomeric Golgi complex component 3, putative, expressed	2.2949
LOC_Os12g02950	EMB2748, putative, expressed	2.29305
LOC_Os06g04399	hypersensitive-induced reaction protein 4, putative, expressed	2.29305
LOC_Os06g16980	DNA topoisomerase I family protein, expressed	2.29305
LOC_Os08g29760	membrane protein, putative, expressed	2.29305
LOC_Os02g40080	tic20, putative, expressed	2.29031
LOC_Os05g07090	acyl-coenzyme A dehydrogenase, mitochondrial precursor, putative, expressed	2.28816
LOC_Os12g03800	expressed protein	2.28807
LOC_Os03g19970	CAS1 domain-containing protein 1 precursor, putative, expressed	2.27969
LOC_Os12g40340	EXS family protein, putative, expressed	2.27969
LOC_Os03g56430	expressed protein	2.2796
LOC_Os01g47470	serine/threonine-protein kinase, putative, expressed	2.2796
LOC_Os01g62620	DHHC zinc finger domain containing protein, expressed	2.2796
LOC_Os03g54050	anther-specific proline-rich protein APG precursor, putative, expressed	2.2769
LOC_Os02g37180	expressed protein	2.27199
LOC_Os10g40550	CPuORF23 - conserved peptide uORF-containing transcript, expressed	2.27199
LOC_Os08g05640	DUF1336 domain containing protein, expressed	2.27199
LOC_Os09g29970	TMV-MP30 binding protein 2C, putative, expressed	2.27113
LOC_Os02g17320	uridine/cytidine kinase-like 1, putative, expressed	2.26812
LOC_Os04g44650	ferredoxin-thioredoxin reductase, variable chain, putative, expressed	2.26521
LOC_Os03g08810	expressed protein	2.26521
LOC_Os07g37180	ABC1 family domain containing protein, putative, expressed	2.26293
LOC_Os05g07060	fasciclin domain containing protein, expressed	2.25809
LOC_Os04g14150	dehydration response related protein, putative, expressed	2.25271
LOC_Os01g03740	nuclease PA3, putative, expressed	2.25271
LOC_Os12g03810	CAMK_KIN1/SNF1/Nim1_like.37 - CAMK includes calcium/calmodulin depedent protein kinases, expressed	2.25074
LOC_Os03g14260	guanine nucleotide exchange family protein, putative, expressed	2.25017
LOC_Os01g33020	trafficking protein particle complex subunit 1, putative, expressed	2.24784
LOC_Os02g09490	dehydrogenase, putative, expressed	2.24518
LOC_Os01g54440	expressed protein	2.24335
LOC_Os01g68790	RNA recognition motif containing protein, putative, expressed	2.24335
LOC_Os06g01980	AAA family ATPase, putative, expressed	2.24335
LOC_Os11g01880	expressed protein	2.24335
LOC_Os02g27470	importin-7, putative, expressed	2.24243
LOC_Os05g36120	polypyrimidine tract-binding protein, putative, expressed	2.24243
LOC_Os03g14030	thaumatin, putative, expressed	2.2378
LOC_Os04g31910	expressed protein	2.23604
LOC_Os05g03480	acyl-coenzyme A dehydrogenase, mitochondrial precursor, putative, expressed	2.23478
LOC_Os03g29740	LSM domain containing protein, expressed	2.23309
LOC_Os03g46410	transmembrane protein 56, putative, expressed	2.23055
LOC_Os03g14980	lissencephaly type-1-like homology motif, putative, expressed	2.2258
LOC_Os04g34720	PHD-finger domain containing protein, putative, expressed	2.22505
LOC_Os02g10840	transposon protein, putative, unclassified, expressed	2.22505
LOC_Os05g10630	O-sialoglycoprotein endopeptidase, putative, expressed	2.22505
LOC_Os12g32970	membrane associated DUF588 domain containing protein, putative, expressed	2.22505
LOC_Os02g01520	IQ calmodulin-binding motif family protein, putative, expressed	2.21867
LOC_Os03g31690	GCN5-related N-acetyltransferase, putative, expressed	2.21847
LOC_Os03g24730	expressed protein	2.21461
LOC_Os08g03550	expressed protein	2.21461
LOC_Os08g03870	2-aminoethanethiol dioxygenase, putative, expressed	2.21121
LOC_Os02g35720	signal peptidase complex subunit 2, putative, expressed	2.21121
LOC_Os11g41890	RNA recognition motif containing protein, putative, expressed	2.21078
LOC_Os03g10755	expressed protein	2.20852
LOC_Os07g22534	WD domain, G-beta repeat domain containing protein, expressed	2.20788
LOC_Os11g16370	uridine/cytidine kinase-like 1, putative, expressed	2.20685
LOC_Os03g16440	outer membrane protein, OMP85 family, putative, expressed	2.20685
LOC_Os10g33310	cyclin-dependent kinase inhibitor, putative, expressed	2.20657
LOC_Os11g06750	ribosomal protein L3, putative, expressed	2.20564
LOC_Os12g07010	ribosomal protein L3, putative, expressed	2.20379
LOC_Os01g69250	mitochondrial import receptor subunit TOM20, putative, expressed	2.1979
LOC_Os06g14750	phosphatidylinositol-4-phosphate 5-Kinase family protein, putative, expressed	2.19573
LOC_Os05g03630	dnaJ domain containing protein, expressed	2.19254
LOC_Os01g54910	GTP-binding protein typA/bipA, putative, expressed	2.19254
LOC_Os09g01690	expressed protein	2.19254
LOC_Os01g02139	expressed protein	2.18719
LOC_Os03g58340	expressed protein	2.18625
LOC_Os03g22050	CAMK_KIN1/SNF1/Nim1_like.16 - CAMK includes calcium/calmodulin depedent protein kinases, expressed	2.18564
LOC_Os03g09100	calmodulin-binding transcription activator, putative, expressed	2.1799
LOC_Os03g53600	HTH DNA-binding protein, putative, expressed	2.1757
LOC_Os11g39140	thioredoxin domain-containing protein 9, putative, expressed	2.1757
LOC_Os10g26130	phenylalanyl-tRNA synthetase, putative, expressed	2.17494
LOC_Os05g44350	conserved uncharacterized protein, putative, expressed	2.17487
LOC_Os07g10720	40S ribosomal protein S15a, putative, expressed	2.17352
LOC_Os06g21980	pantothenate kinase 4, putative, expressed	2.17101
LOC_Os05g09490	peptidase, T1 family, putative, expressed	2.16841
LOC_Os01g08020	boron transporter protein, putative, expressed	2.1667
LOC_Os11g46240	retrotransposon protein, putative, unclassified, expressed	2.1667
LOC_Os09g36370	ER lumen protein retaining receptor containing protein, expressed	2.16312
LOC_Os03g18570	40S ribosomal protein S7, putative, expressed	2.16132
LOC_Os01g05070	expressed protein	2.15862
LOC_Os05g06014	expressed protein	2.15549
LOC_Os09g08430	ribosomal protein L22, putative, expressed	2.15436
LOC_Os08g40250	expressed protein	2.15324
LOC_Os04g02820	elongation factor, putative, expressed	2.15203
LOC_Os07g01320	expressed protein	2.15079
LOC_Os12g18770	oxysterol-binding protein, putative, expressed	2.15079
LOC_Os02g11705	expressed protein	2.1483
LOC_Os08g19850	threonyl-tRNA synthetase, mitochondrial precursor, putative, expressed	2.14309
LOC_Os03g60260	ANT1, putative, expressed	2.14309
LOC_Os03g03260	homeobox domain containing protein, expressed	2.14219
LOC_Os03g44660	cytosolic 5-nucleotidase III, putative, expressed	2.14212
LOC_Os10g30090	amino acid permease, putative, expressed	2.14172
LOC_Os03g03710	ribonuclease protein, putative, expressed	2.13997
LOC_Os04g56160	plasma membrane ATPase, putative, expressed	2.13897
LOC_Os02g11840	coatomer subunit beta-2, putative, expressed	2.13873
LOC_Os01g03020	tRNA synthetase class I, putative, expressed	2.13526
LOC_Os03g58050	ribosomal protein S13p/S18e, putative, expressed	2.13281
LOC_Os02g42134	ARF GTPase-activating domain-containing protein, putative, expressed	2.12746
LOC_Os02g02020	pentatricopeptide, putative, expressed	2.12746
LOC_Os12g20144	expressed protein	2.1272
LOC_Os02g12800	elongation factor 1-gamma, putative, expressed	2.1272
LOC_Os03g02200	thymidine kinase, putative, expressed	2.12662
LOC_Os04g31950	LSM domain containing protein, expressed	2.12586
LOC_Os08g05320	expressed protein	2.1246
LOC_Os02g57050	diphthamide biosynthesis protein, putative, expressed	2.1246
LOC_Os12g01430	ribosomal protein L10, putative, expressed	2.1246
LOC_Os07g44890	gibberellin receptor GID1L2, putative, expressed	2.1246
LOC_Os03g31320	RING zinc finger protein-like, putative, expressed	2.1246
LOC_Os01g13430	importin-alpha re-exporter, putative, expressed	2.12455
LOC_Os03g55450	expressed protein	2.12296
LOC_Os05g38230	oxidoreductase, aldo/keto reductase family protein, putative, expressed	2.12296
LOC_Os02g47830	expressed protein	2.12296
LOC_Os06g12040	mTERF family protein, expressed	2.12296
LOC_Os11g09160	B3 DNA binding domain containing protein, expressed	2.12296
LOC_Os02g24134	Sec1 family transport protein, putative, expressed	2.11616
LOC_Os01g05060	mitochondrial glycoprotein, putative, expressed	2.11221
LOC_Os05g50510	CAS1 domain-containing protein 1 precursor, putative, expressed	2.11013
LOC_Os10g25130	aminotransferase, classes I and II, domain containing protein, expressed	2.11
LOC_Os07g01960	hypothetical protein	2.10582
LOC_Os04g57700	expressed protein	2.10516
LOC_Os10g06720	aldose 1-epimerase, putative, expressed	2.10365
LOC_Os01g07910	NADH-cytochrome b5 reductase, putative, expressed	2.10365
LOC_Os07g30800	immunophilin, putative, expressed	2.10312
LOC_Os05g44310	vesicle-fusing ATPase, putative, expressed	2.10256
LOC_Os07g43980	DEAD-box ATP-dependent RNA helicase, putative, expressed	2.09879
LOC_Os05g03174	glycosyltransferase family 43 protein, putative, expressed	2.09854
LOC_Os07g46440	ribosomal protein, putative, expressed	2.0978
LOC_Os02g57120	HEAT repeat family protein, putative, expressed	2.09664
LOC_Os05g42010	TraB family protein, putative, expressed	2.09284
LOC_Os02g52390	M16 domain containing zinc peptidase, putative, expressed	2.09225
LOC_Os08g14620	expressed protein	2.09163
LOC_Os06g05250	GTP-binding protein GUF1, putative, expressed	2.08961
LOC_Os07g29610	PQ loop repeat domain containing protein, expressed	2.08779
LOC_Os01g14932	NAK-like ser/thr protein kinase, putative, expressed	2.08712
LOC_Os02g38440	oxidoreductase, short chain dehydrogenase/reductase family, putative, expressed	2.07749
LOC_Os01g03730	nuclease PA3, putative, expressed	2.07749
LOC_Os08g45040	zinc finger protein 593, putative, expressed	2.07721
LOC_Os04g42380	ribosomal protein S17, putative, expressed	2.07691
LOC_Os02g50320	ATMAP70 protein, putative, expressed	2.07251
LOC_Os02g58460	beta-catenin-like protein 1, putative, expressed	2.07251
LOC_Os06g19980	MYB family transcription factor, putative, expressed	2.07251
LOC_Os01g53280	50S ribosomal protein L20, putative, expressed	2.07251
LOC_Os02g01100	transmembrane amino acid transporter protein, putative, expressed	2.07251
LOC_Os06g47620	peptidase, putative, expressed	2.07251
LOC_Os09g32520	60S ribosomal protein L32, putative, expressed	2.06943
LOC_Os02g44111	sec20 domain containing protein, expressed	2.06943
LOC_Os05g01994	rab5-interacting protein like, putative, expressed	2.06943
LOC_Os05g05470	T-complex protein, putative, expressed	2.06943
LOC_Os02g53770	tRNA synthetase class I, putative, expressed	2.06856
LOC_Os04g02870	RNA recognition motif containing protein, putative, expressed	2.06583
LOC_Os02g37880	cyclin G-associated kinase, putative, expressed	2.06335
LOC_Os05g05780	chromatin-remodeling complex ATPase chain, putative, expressed	2.06284
LOC_Os11g43600	peptide chain release factor protein, putative, expressed	2.06284
LOC_Os06g46920	dihydroflavonol-4-reductase, putative, expressed	2.06245
LOC_Os01g01307	translocon-associated protein beta domain containing protein, expressed	2.0605
LOC_Os06g42560	tryptophan synthase beta chain 2, putative, expressed	2.06036
LOC_Os06g41810	reductase, putative, expressed	2.057
LOC_Os10g31520	ribosomal RNA assembly protein mis3, putative, expressed	2.05681
LOC_Os02g45820	mitochondrial import inner membrane translocase subunit Tim, putative, expressed	2.05681
LOC_Os07g26610	phosphoglucomutase, putative, expressed	2.05668
LOC_Os07g13590	expressed protein	2.05616
LOC_Os02g44930	HMG1/2, putative, expressed	2.05504
LOC_Os08g02400	40S ribosomal protein S13, putative, expressed	2.05037
LOC_Os01g11650	GDSL-like lipase/acylhydrolase, putative, expressed	2.04717
LOC_Os07g35310	TKL_IRAK_DUF26-lc.12 - DUF26 kinases have homology to DUF26 containing loci, expressed	2.04562
LOC_Os12g19290	AGC_AGC_other_NDRh_TRCd.4 - ACG kinases include homologs to PKA, PKG and PKC, expressed	2.04562
LOC_Os01g33050	ribosomal protein L24, putative, expressed	2.04562
LOC_Os02g02710	zinc carboxypeptidase family protein, putative, expressed	2.04515
LOC_Os03g11790	OsFBX79 - F-box domain containing protein, expressed	2.04322
LOC_Os03g31730	expressed protein	2.04203
LOC_Os03g14250	plant protein of unknown function DUF869 domain containing protein, expressed	2.04066
LOC_Os02g07740	RNA binding protein, putative, expressed	2.0405
LOC_Os09g25430	ZOS9-07 - C2H2 zinc finger protein, expressed	2.0405
LOC_Os01g48680	two pore calcium channel protein 1, putative, expressed	2.03684
LOC_Os03g22180	60S ribosomal protein L18-3, putative, expressed	2.03646
LOC_Os06g06410	rRNA-processing protein FCF, putative, expressed	2.03435
LOC_Os01g68330	antigen peptide transporter-like 1, chloroplast precursor, putative, expressed	2.03435
LOC_Os02g50680	AAA-type ATPase family protein, putative, expressed	2.03435
LOC_Os08g29520	cytochrome b561, putative, expressed	2.033
LOC_Os03g57460	fasciclin domain containing protein, expressed	2.03056
LOC_Os02g46150	GAMM1 protein-like, putative, expressed	2.03054
LOC_Os01g51390	mitochondrial-processing peptidase subunit, mitochondrial precursor, putative, expressed	2.02624
LOC_Os02g47590	ornithine carbamoyltransferase, putative, expressed	2.01812
LOC_Os07g47780	60S ribosomal protein L18-3, putative, expressed	2.01618
LOC_Os03g13300	glutamate decarboxylase, putative, expressed	2.01523
LOC_Os01g68380	expressed protein	2.01439
LOC_Os01g07200	staphylococcal nuclease homologue, putative, expressed	2.01209
LOC_Os04g52090	AP2 domain containing protein, expressed	2.01048
LOC_Os04g32340	RNA-binding motif protein, putative, expressed	2.00784
LOC_Os06g39906	homeobox domain containing protein, expressed	2.00752
LOC_Os05g06430	OsPDIL2-1 protein disulfide isomerase PDIL2-1, expressed	2.00709
LOC_Os08g01660	mago nashi, putative, expressed	2.00217
LOC_Os08g37280	PWWP domain containing protein, expressed	2.00217
LOC_Os05g36150	Yip1 domain containing protein, expressed	2.00145
LOC_Os01g32750	TATA binding protein-associated factor, putative, expressed	2.00145
LOC_Os07g09310	thioredoxin, putative, expressed	2.00145
LOC_Os07g09310	thioredoxin, putative, expressed	2.00145
LOC_Os01g18050	tubulin/FtsZ domain containing protein, putative, expressed	1.99704
LOC_Os09g28600	expressed protein	1.9949
LOC_Os08g34879	expressed protein	1.98851
LOC_Os02g52880	ybaK/prolyl-tRNA synthetase family protein, putative, expressed	1.98693
LOC_Os06g29120	STE_PAK_Ste20_STLK.5 - STE kinases include homologs to sterile 7, sterile 11 and sterile 20 from yeast, expressed	1.98584
LOC_Os02g47660	basic helix-loop-helix, putative, expressed	1.98309
LOC_Os03g06200	aminotransferase, putative, expressed	1.98309
LOC_Os07g39350	transporter family protein, putative, expressed	1.98195
LOC_Os06g40170	phospholipase D, putative, expressed	1.98037
LOC_Os01g08420	EMB2410, putative, expressed	1.98037
LOC_Os08g02490	AT hook motif domain containing protein, expressed	1.98034
LOC_Os05g32500	expressed protein	1.98016
LOC_Os12g38560	expressed protein	1.97982
LOC_Os08g23180	fasciclin-like arabinogalactan protein 8 precursor, putative, expressed	1.97798
LOC_Os04g59550	phosphate/phosphate translocator, putative, expressed	1.97728
LOC_Os08g03990	expressed protein	1.97717
LOC_Os11g29900	expressed protein	1.97668
LOC_Os04g56670	S4 domain containing protein, putative, expressed	1.97546
LOC_Os03g01222	formyl transferase, putative, expressed	1.97546
LOC_Os01g67220	Os1bglu4 - beta-glucosidase-like protein without signal sequence, expressed	1.97057
LOC_Os03g42830	MATE efflux family protein, putative, expressed	1.96926
LOC_Os05g02410	expressed protein	1.96926
LOC_Os06g02570	syntaxin, putative, expressed	1.96926
LOC_Os02g15580	cyclic nucleotide-gated ion channel 1, putative, expressed	1.96867
LOC_Os05g38180	Yip1 domain containing protein, expressed	1.96826
LOC_Os01g49760	expressed protein	1.96501
LOC_Os10g20090	CSLH1 - cellulose synthase-like family H, expressed	1.96484
LOC_Os05g48270	auxin-responsive protein, putative, expressed	1.96404
LOC_Os03g26229	40S ribosomal protein S9-1, putative, expressed	1.96138
LOC_Os03g26910	uncharacterized glycosyl hydrolase Rv2006/MT2062, putative, expressed	1.9604
LOC_Os02g44510	UDP-glucose glycoprotein glucosyltransferase 1 precursor, putative, expressed	1.9604
LOC_Os12g04990	acyl-CoA synthetase protein, putative, expressed	1.95974
LOC_Os07g49320	HEAT repeat family protein, putative, expressed	1.95954
LOC_Os03g62850	AMP-binding enzyme, putative, expressed	1.95876
LOC_Os02g10900	NB-ARC domain containing protein, expressed	1.95737
LOC_Os07g42300	elongation factor protein, putative, expressed	1.95712
LOC_Os05g48422	60S ribosomal protein-related, putative, expressed	1.95483
LOC_Os03g57420	ML domain protein, putative, expressed	1.95448
LOC_Os07g27300	RNA-binding protein Luc7-like, putative, expressed	1.95369
LOC_Os03g18700	expressed protein	1.95244
LOC_Os12g25690	UDP-glucose 6-dehydrogenase, putative, expressed	1.95244
LOC_Os03g60400	40S ribosomal protein S23, putative, expressed	1.9515
LOC_Os03g11360	leucine rich repeat containing protein, expressed	1.95068
LOC_Os07g27350	atuA, putative, expressed	1.95068
LOC_Os03g26030	expressed protein	1.95068
LOC_Os12g37590	prefoldin, putative, expressed	1.94902
LOC_Os07g47201	adenyl cyclase, putative, expressed	1.94869
LOC_Os01g39060	expressed protein	1.94763
LOC_Os10g35770	E2F-related protein, putative, expressed	1.94695
LOC_Os10g39770	zinc finger, C3HC4 type, domain containing protein, expressed	1.94458
LOC_Os07g32600	glucan endo-1,3-beta-glucosidase precursor, putative, expressed	1.94224
LOC_Os03g58060	XRN 5'-3' exonuclease N-terminus domain containing protein, expressed	1.94204
LOC_Os02g05330	DEAD-box ATP-dependent RNA helicase, putative, expressed	1.93569
LOC_Os03g03460	erythronate-4-phosphate dehydrogenase, putative, expressed	1.93444
LOC_Os01g48760	THAP domain-containing protein 4, putative, expressed	1.93444
LOC_Os02g55480	zinc finger, C3HC4 type domain containing protein, expressed	1.93435
LOC_Os04g01230	phosphoglycerate mutase, putative, expressed	1.93378
LOC_Os04g42310	B4-BTB3 - Bric-a-Brac, Tramtrack, Broad Complex BTB domain with B4 subfamily conserved sequence, expressed	1.93338
LOC_Os01g64256	transposon protein, putative, Mutator sub-class, expressed	1.93338
LOC_Os03g22200	nodulin MtN3 family protein, putative, expressed	1.93311
LOC_Os06g05660	NAP domain containing protein, putative, expressed	1.93293
LOC_Os05g49140	CGMC_MAPKCMGC_2.8 - CGMC includes CDA, MAPK, GSK3, and CLKC kinases, expressed	1.9329
LOC_Os01g39790	esterase/lipase/thioesterase, putative, expressed	1.93255
LOC_Os07g26740	60S ribosomal protein L44, putative, expressed	1.93244
LOC_Os06g35520	peroxidase precursor, putative, expressed	1.93244
LOC_Os10g25600	expressed protein	1.93192
LOC_Os03g46340	pleckstrin homology domain-containing protein, putative, expressed	1.92811
LOC_Os06g50950	GDSL-like lipase/acylhydrolase, putative, expressed	1.92689
LOC_Os11g13870	plant-specific domain TIGR01627 family protein, expressed	1.92628
LOC_Os01g58750	expressed protein	1.92445
LOC_Os01g61230	dihydroflavonol-4-reductase, putative, expressed	1.92051
LOC_Os01g56310	radical SAM enzyme, putative, expressed	1.9205
LOC_Os03g50885	actin, putative, expressed	1.91938
LOC_Os05g31000	nascent polypeptide-associated complex subunit alpha, putative, expressed	1.91511
LOC_Os11g07470	expressed protein	1.91244
LOC_Os03g52770	expressed protein	1.91239
LOC_Os08g04920	OsDegp11 - Putative Deg protease homologue, expressed	1.91224
LOC_Os03g58320	indole-3-glycerol phosphate lyase, chloroplast precursor, putative, expressed	1.91224
LOC_Os02g37870	Brix domain containing protein, putative, expressed	1.91224
LOC_Os07g10520	nucleotide binding protein, putative, expressed	1.9119
LOC_Os08g40930	Alpha amylase, catalytic domain containing protein, expressed	1.9119
LOC_Os01g45700	expressed protein	1.9119
LOC_Os12g41715	DEAD-box ATP-dependent RNA helicase, putative, expressed	1.90997
LOC_Os01g21850	protein transport protein-related, putative, expressed	1.90901
LOC_Os05g50560	CGMC_MAPKCMGC_2.9 - CGMC includes CDA, MAPK, GSK3, and CLKC kinases, expressed	1.90842
LOC_Os08g39430	thylakoid lumenal 19 kDa protein, chloroplast precursor, putative	1.90754
LOC_Os08g30060	proton pump interactor, putative, expressed	1.90421
LOC_Os03g60140	U-box domain-containing protein, putative, expressed	1.90292
LOC_Os09g08670	protein of unknown function DUF1296 domain containing protein, expressed	1.90242
LOC_Os02g40880	ribosomal protein L14, putative, expressed	1.90185
LOC_Os09g34910	DEAD-box ATP-dependent RNA helicase 7, putative, expressed	1.90162
LOC_Os03g18510	expressed protein	1.90162
LOC_Os06g30130	cysteine-rich receptor-like protein kinase 10 precursor, putative, expressed	1.90066
LOC_Os12g10200	SAM-dependent methyltransferase, putative, expressed	1.89999
LOC_Os12g35620	expressed protein	1.89992
LOC_Os09g19560	methyltransferase, putative, expressed	1.89397
LOC_Os06g02500	superoxide dismutase, chloroplast, putative, expressed	1.89188
LOC_Os09g34040	TBC domain containing protein, expressed	1.89118
LOC_Os01g48770	60S ribosomal protein L37a, putative, expressed	1.88795
LOC_Os06g05010	early nodulin 93 ENOD93 protein, putative, expressed	1.88536
LOC_Os12g35560	kelch repeat protein, putative, expressed	1.88481
LOC_Os06g35030	RNA recognition motif containing protein, putative, expressed	1.88316
LOC_Os02g21269	expressed protein	1.8831
LOC_Os11g37890	NAD dependent epimerase/dehydratase family protein, putative, expressed	1.88227
LOC_Os07g07230	protein kinase, putative, expressed	1.88126
LOC_Os01g70960	cytochrome c1-1, heme protein, mitochondrial precursor, putative, expressed	1.88126
LOC_Os08g33100	core histone H2A/H2B/H3/H4, putative, expressed	1.88126
LOC_Os03g44150	aminotransferase, putative, expressed	1.87708
LOC_Os04g10350	1-aminocyclopropane-1-carboxylate oxidase homolog 2, putative, expressed	1.87605
LOC_Os09g29070	glucose-6-phosphate isomerase, putative, expressed	1.87515
LOC_Os07g12110	eukaryotic translation initiation factor 3 subunit E, putative, expressed	1.87349
LOC_Os05g15140	expressed protein	1.87176
LOC_Os06g41440	expressed protein	1.87071
LOC_Os07g47710	60S ribosomal protein L22-2, putative, expressed	1.86601
LOC_Os01g19870	hydrolase, acting on carbon-nitrogen, putative, expressed	1.86456
LOC_Os07g44350	sec20 domain containing protein, expressed	1.86456
LOC_Os04g52450	aminotransferase, putative, expressed	1.86456
LOC_Os01g66730	exosome complex exonuclease RRP40, putative, expressed	1.86456
LOC_Os03g52980	CWF19-like 2, cell cycle control, putative, expressed	1.86456
LOC_Os05g46570	WD domain, G-beta repeat domain containing protein, expressed	1.86456
LOC_Os09g32030	expressed protein	1.86432
LOC_Os10g35520	hydrolase, alpha/beta fold family domain containing protein, expressed	1.86432
LOC_Os02g09810	amino acid transporter, putative, expressed	1.86265
LOC_Os03g63330	aspartokinase, chloroplast precursor, putative, expressed	1.86258
LOC_Os12g31380	initiation factor 2 subunit family domain containing protein, expressed	1.86239
LOC_Os02g10290	copper-transporting ATPase, putative, expressed	1.86127
LOC_Os02g32200	thioesterase family protein, putative, expressed	1.86127
LOC_Os07g12250	ribosomal protein L24, putative, expressed	1.85906
LOC_Os09g04110	coatomer alpha subunit, putative, expressed	1.85851
LOC_Os07g05010	helix-loop-helix DNA-binding domain containing protein, expressed	1.85695
LOC_Os06g12560	zinc finger, C3HC4 type, domain containing protein, expressed	1.85578
LOC_Os07g41790	LSM domain containing protein, expressed	1.85465
LOC_Os04g14654	Sec1 family transport protein, putative, expressed	1.8545
LOC_Os07g44210	SNF2 family N-terminal domain containing protein, expressed	1.8545
LOC_Os11g48090	helicase conserved C-terminal domain containing protein, expressed	1.8545
LOC_Os04g39060	CRS1/YhbY domain containing protein, expressed	1.85039
LOC_Os02g34884	SacI homology domain containing protein, expressed	1.85039
LOC_Os03g13380	transmembrane 9 superfamily member, putative, expressed	1.85023
LOC_Os05g01520	ECT protein, putative, expressed	1.84771
LOC_Os12g21500	exosome complex exonuclease, putative, expressed	1.84493
LOC_Os04g41920	protein FAM133, putative, expressed	1.84493
LOC_Os11g26594	expressed protein	1.84493
LOC_Os02g18810	pentatricopeptide, putative, expressed	1.84493
LOC_Os08g06040	60S ribosomal protein L34, putative, expressed	1.84401
LOC_Os08g44340	monodehydroascorbate reductase, putative, expressed	1.84321
LOC_Os04g34930	COP9 signalosome complex subunit 8, putative, expressed	1.84096
LOC_Os11g41820	RNA recognition motif containing protein, expressed	1.84096
LOC_Os01g07310	transporter-related, putative, expressed	1.84079
LOC_Os04g48800	GDSL-like lipase/acylhydrolase, putative, expressed	1.84033
LOC_Os08g41890	microtubule associated protein, putative, expressed	1.84033
LOC_Os04g42840	HEAT repeat family protein, putative, expressed	1.83539
LOC_Os09g19900	WD domain, G-beta repeat domain containing protein, expressed	1.83539
LOC_Os03g61019	mitochondrial import inner membrane translocase subunit Tim, putative, expressed	1.83514
LOC_Os03g14690	vacuolar ATP synthase 98 kDa subunit, putative, expressed	1.83504
LOC_Os07g47420	60S ribosome subunit biogenesis protein NIP7, putative, expressed	1.8348
LOC_Os12g16524	glutaredoxin-C8 precursor, putative, expressed	1.8348
LOC_Os03g02190	protein kinase domain containing protein, expressed	1.83365
LOC_Os12g24250	retrotransposon protein, putative, unclassified, expressed	1.83142
LOC_Os06g40620	SNF7 domain containing protein, putative, expressed	1.83028
LOC_Os05g41480	domain of unknown function, DUF250 domain containing protein, expressed	1.83
LOC_Os01g31870	natural resistance-associated macrophage protein, putative, expressed	1.82883
LOC_Os03g19480	SET domain containing protein, expressed	1.82831
LOC_Os07g41140	receptor-like protein kinase precursor, putative, expressed	1.82831
LOC_Os04g28050	expressed protein	1.82831
LOC_Os03g08284	expressed protein	1.8263
LOC_Os05g33380	fructose-bisphospate aldolase isozyme, putative, expressed	1.8263
LOC_Os01g63270	alpha-glucan phosphorylast isozyme, putative, expressed	1.82551
LOC_Os01g60440	HEAT repeat family protein, putative, expressed	1.82412
LOC_Os01g67134	ribosomal L18p/L5e family protein, putative, expressed	1.8229
LOC_Os01g01660	isoflavone reductase, putative, expressed	1.82207
LOC_Os11g03570	protein of unknown function, DUF618 domain containing protein, expressed	1.82005
LOC_Os11g07910	transmembrane 9 superfamily member, putative, expressed	1.81963
LOC_Os03g55280	semialdehyde dehydrogenase, NAD binding domain containing protein, putative, expressed	1.81912
LOC_Os11g08300	aldehyde dehydrogenase, putative, expressed	1.81416
LOC_Os03g52470	WD domain, G-beta repeat domain containing protein, expressed	1.8134
LOC_Os01g61440	expressed protein	1.81293
LOC_Os04g40040	copper methylamine oxidase precursor, putative, expressed	1.81285
LOC_Os03g16080	mitochondrial carrier protein, putative, expressed	1.81271
LOC_Os03g21040	stress responsive protein, putative, expressed	1.80948
LOC_Os02g30310	ThiF family domain containing protein, putative, expressed	1.80794
LOC_Os10g31820	fluG, putative, expressed	1.80761
LOC_Os01g18210	peptidyl-prolyl cis-trans isomerase, putative, expressed	1.80637
LOC_Os01g72220	WD domain, G-beta repeat domain containing protein, expressed	1.80586
LOC_Os08g18079	expressed protein	1.80497
LOC_Os10g11060	ACI13, putative, expressed	1.80363
LOC_Os04g48940	uncharacterized mscS family protein, putative, expressed	1.80363
LOC_Os01g55030	DNA-binding protein-related, putative, expressed	1.80363
LOC_Os12g14080	expressed protein	1.80363
LOC_Os02g20930	apoptosis inhibitor 5, putative, expressed	1.80363
LOC_Os04g46730	thioesterase family protein, putative, expressed	1.80363
LOC_Os03g10620	hydrolase, alpha/beta fold family domain containing protein, expressed	1.80125
LOC_Os06g34710	expressed protein	1.79883
LOC_Os02g18390	expressed protein	1.79849
LOC_Os10g28360	1,2-dihydroxy-3-keto-5-methylthiopentene dioxygenase protein, putative, expressed	1.79564
LOC_Os01g50770	adaptor complexes medium subunit family domain containing protein, expressed	1.79532
LOC_Os04g34984	ubiquitin carboxyl-terminal hydrolase domain containing protein, expressed	1.79446
LOC_Os11g41150	nitrilase-associated protein, putative, expressed	1.79446
LOC_Os07g38540	40S ribosomal protein S13, putative, expressed	1.79446
LOC_Os12g32380	40S ribosomal protein S29, putative, expressed	1.79427
LOC_Os05g06280	ATKINESIN-13A/KINESIN-13A, putative, expressed	1.79348
LOC_Os07g15880	mitochondrial prohibitin complex protein 2, putative, expressed	1.79284
LOC_Os11g29200	protein transport protein, putative, expressed	1.79207
LOC_Os03g29260	elongation factor protein, putative, expressed	1.79161
LOC_Os01g40250	down-regulated in metastasis family protein, expressed	1.78987
LOC_Os12g37630	domain of unknown function family protein, expressed	1.78987
LOC_Os01g60780	solute carrier family 35 member E3, putative, expressed	1.78987
LOC_Os11g29120	growth regulator related protein, putative, expressed	1.78899
LOC_Os04g40850	26S proteasome non-ATPase regulatory subunit 6, putative, expressed	1.78524
LOC_Os11g32470	NEF1, putative, expressed	1.78524
LOC_Os04g42270	60S ribosomal protein L23A, putative, expressed	1.78522
LOC_Os07g05580	ribosomal protein L7Ae, putative, expressed	1.78518
LOC_Os01g68324	dolichyl-diphosphooligosaccharide--protein glycosyltransferase 63 kDasubunit precursor, putative, expressed	1.7851
LOC_Os07g22600	spermidine synthase, putative, expressed	1.78401
LOC_Os12g37640	xaa-Pro aminopeptidase, putative, expressed	1.78311
LOC_Os01g50030	CPuORF25 - conserved peptide uORF-containing transcript, expressed	1.78311
LOC_Os01g56590	guanine nucleotide exchange family protein, putative, expressed	1.78311
LOC_Os01g61044	transmembrane amino acid transporter protein, putative, expressed	1.78108
LOC_Os04g10420	CW7, putative, expressed	1.78108
LOC_Os01g07500	alliin lyase precursor, putative, expressed	1.7801
LOC_Os06g08480	CHD3-type chromatin-remodeling factor PICKLE, putative, expressed	1.77959
LOC_Os03g18890	glycosyl transferase 8 domain containing protein, putative, expressed	1.77914
LOC_Os08g31460	GTPase of unknown function domain containing protein, putative, expressed	1.7773
LOC_Os01g56930	eukaryotic aspartyl protease domain containing protein, expressed	1.77596
LOC_Os06g29180	erythronate-4-phosphate dehydrogenase domain containing protein, expressed	1.7748
LOC_Os03g01890	START domain containing protein, expressed	1.77471
LOC_Os12g40279	protein kinase domain containing protein, expressed	1.77471
LOC_Os06g08720	OsSCP32 - Putative Serine Carboxypeptidase homologue, expressed	1.77231
LOC_Os02g50790	nuclear-pore anchor, putative, expressed	1.77231
LOC_Os06g11620	RNA recognition motif containing protein, putative, expressed	1.77104
LOC_Os06g44620	AMP-binding domain containing protein, expressed	1.77066
LOC_Os08g03290	glyceraldehyde-3-phosphate dehydrogenase, putative, expressed	1.77018
LOC_Os01g41010	DUF581 domain containing protein, expressed	1.77013
LOC_Os12g31790	expressed protein	1.77013
LOC_Os02g07210	OTU-like cysteine protease family protein, putative, expressed	1.77013
LOC_Os05g20050	ras-related protein, putative, expressed	1.77013
LOC_Os07g31599	expressed protein	1.76936
LOC_Os05g49150	eukaryotic translation initiation factor 3 subunit D, putative, expressed	1.76888
LOC_Os02g01560	40S ribosomal protein S4, putative, expressed	1.76826
LOC_Os11g36070	expressed protein	1.76804
LOC_Os04g53990	ethylene-responsive protein related, putative, expressed	1.76039
LOC_Os06g36740	pollen-specific protein SF21, putative, expressed	1.75573
LOC_Os06g24070	myb-like DNA-binding domain containing protein, expressed	1.75532
LOC_Os09g33480	DAG protein, chloroplast precursor, putative, expressed	1.7547
LOC_Os01g54580	transporter family protein, putative, expressed	1.75344
LOC_Os02g38340	actin, putative, expressed	1.75296
LOC_Os05g48940	expressed protein	1.75296
LOC_Os07g47530	AAA-type ATPase family protein, putative, expressed	1.75289
LOC_Os03g58204	ribosomal protein L4, putative, expressed	1.75283
LOC_Os02g34430	serine/threonine-protein kinase, putative, expressed	1.75167
LOC_Os05g14730	cyclin-A1, putative, expressed	1.75167
LOC_Os12g29550	expressed protein	1.74888
LOC_Os12g12300	EDM2, putative, expressed	1.74775
LOC_Os11g47870	GRAS family transcription factor domain containing protein, expressed	1.74775
LOC_Os03g11330	glycosyl transferase 8 domain containing protein, putative, expressed	1.74591
LOC_Os03g51000	3,4-dihydroxy-2-butanone kinase, putative, expressed	1.74438
LOC_Os01g56100	BSD domain containing protein, expressed	1.74438
LOC_Os03g15910	membrane protein, putative, expressed	1.74413
LOC_Os06g42060	expressed protein	1.7439
LOC_Os03g27340	expressed protein	1.7439
LOC_Os12g06810	WD domain, G-beta repeat domain containing protein, expressed	1.74119
LOC_Os08g17400	WRKY DNA-binding domain containing protein, expressed	1.73949
LOC_Os08g41300	60S ribosomal protein L32, putative, expressed	1.73755
LOC_Os05g43480	ubiquitin carboxyl-terminal hydrolase domain containing protein, expressed	1.73669
LOC_Os07g44790	transport protein particle component, Bet3, domain containing protein, expressed	1.73635
LOC_Os01g57960	retrotransposon protein, putative, unclassified, expressed	1.73581
LOC_Os07g11300	expressed protein	1.73581
LOC_Os08g28840	hydrolase, NUDIX family, domain containing protein, expressed	1.73449
LOC_Os03g50940	cytochrome c oxidase assembly protein COX11, mitochondrial precursor, putative, expressed	1.7341
LOC_Os04g32460	OsFBL16 - F-box domain and LRR containing protein, expressed	1.7341
LOC_Os01g02940	glycosyltransferase protein, putative, expressed	1.7338
LOC_Os10g31850	RING finger and CHY zinc finger domain-containing protein 1, putative, expressed	1.73341
LOC_Os04g44560	expressed protein	1.73341
LOC_Os04g52270	coatomer subunit epsilon, putative, expressed	1.73192
LOC_Os04g51630	60S ribosomal protein L7, putative, expressed	1.73108
LOC_Os06g02600	DAG protein, chloroplast precursor, putative, expressed	1.72807
LOC_Os08g06020	MSP domain containing protein, expressed	1.72801
LOC_Os09g39540	40S ribosomal protein S25, putative, expressed	1.72741
LOC_Os02g12870	expressed protein	1.72741
LOC_Os04g42370	expressed protein	1.72486
LOC_Os05g16660	WD domain, G-beta repeat domain containing protein, expressed	1.72418
LOC_Os06g51510	expressed protein	1.72209
LOC_Os06g21560	CDK5RAP3, putative, expressed	1.72183
LOC_Os05g36070	signal peptide peptidase domain containing protein, expressed	1.72137
LOC_Os02g51410	shikimate kinase, putative, expressed	1.71556
LOC_Os03g57090	arv1, putative, expressed	1.71242
LOC_Os11g40080	lipin, N-terminal conserved region family protein, expressed	1.71242
LOC_Os12g06620	deoxyhypusine hydroxylase, putative, expressed	1.71179
LOC_Os02g56970	uncharacterized protein yqjG, putative, expressed	1.71179
LOC_Os09g15670	protein phosphatase 2C, putative, expressed	1.71167
LOC_Os09g10820	oxidoreductase domain protein, putative, expressed	1.71167
LOC_Os10g34670	prefoldin, putative, expressed	1.71167
LOC_Os04g28990	dehydrogenase, putative, expressed	1.71167
LOC_Os03g53530	WD domain, G-beta repeat domain containing protein, expressed	1.71149
LOC_Os10g24810	cytidylyltransferase domain containing protein, expressed	1.71149
LOC_Os06g20400	DHHC zinc finger domain containing protein, expressed	1.71149
LOC_Os02g49780	expressed protein	1.71149
LOC_Os01g20840	lipase class 3 family protein, putative, expressed	1.71099
LOC_Os08g22864	sec8 exocyst complex component specific domain containing protein, expressed	1.71084
LOC_Os02g32350	TUDOR protein with multiple SNc domains, putative, expressed	1.71081
LOC_Os08g32690	expressed protein	1.71069
LOC_Os04g47290	amine oxidase, putative, expressed	1.71056
LOC_Os04g47310	expressed protein	1.71049
LOC_Os04g55510	zinc finger, C3HC4 type domain containing protein, expressed	1.71025
LOC_Os05g03020	ZOS5-03 - C2H2 zinc finger protein, expressed	1.71025
LOC_Os01g37790	expressed protein	1.71007
LOC_Os06g48530	ZOS6-09 - C2H2 zinc finger protein, expressed	1.71007
LOC_Os03g15860	mitochondrial carrier protein, putative, expressed	1.70994
LOC_Os03g54220	expressed protein	1.70956
LOC_Os01g66360	2-C-methyl-D-erythritol 4-phosphate cytidylyltransferase, putative, expressed	1.70956
LOC_Os08g07430	expressed protein	1.70956
LOC_Os02g21870	expressed protein	1.70953
LOC_Os02g55320	two-component response regulator, putative, expressed	1.70953
LOC_Os10g32980	CESA7 - cellulose synthase, expressed	1.70953
LOC_Os02g21630	SEC14 cytosolic factor family protein, putative, expressed	1.70953
LOC_Os11g14220	tubulin/FtsZ domain containing protein, putative, expressed	1.70919
LOC_Os06g11980	DUF581 domain containing protein, expressed	1.70642
LOC_Os04g54300	wound induced protein, putative, expressed	1.70537
LOC_Os06g03640	BAG domain containing protein, expressed	1.70331
LOC_Os02g03860	mitochondrial ATP synthase precursor, putative, expressed	1.70242
LOC_Os01g32870	heat shock protein DnaJ, putative, expressed	1.701
LOC_Os08g33710	ribonuclease T2 family domain containing protein, expressed	1.69959
LOC_Os10g42610	expressed protein	1.69861
LOC_Os03g60920	Methyltransferase small domain containing protein, expressed	1.69596
LOC_Os09g32526	peptidyl-prolyl cis-trans isomerase, FKBP-type, putative, expressed	1.69448
LOC_Os08g42040	LTPL80 - Protease inhibitor/seed storage/LTP family protein precursor, expressed	1.69448
LOC_Os01g38950	CK1_CaseinKinase_1.2 - CK1 includes the casein kinase 1 kinases, expressed	1.69256
LOC_Os03g32490	DUF1230 domain containing protein, expressed	1.69251
LOC_Os02g57220	WD domain, G-beta repeat domain containing protein, expressed	1.69241
LOC_Os11g42510	tyrosine aminotransferase, putative, expressed	1.69241
LOC_Os08g23150	indole-3-glycerol phosphate synthase, chloroplast precursor, putative, expressed	1.69
LOC_Os03g51200	Core histone H2A/H2B/H3/H4 domain containing protein, putative, expressed	1.68977
LOC_Os05g46720	phosphatidylinositol transfer, putative, expressed	1.68637
LOC_Os02g17640	isochorismatase family protein, putative, expressed	1.68635
LOC_Os05g01090	pex14, putative, expressed	1.68335
LOC_Os12g41500	rhodanese-like domain containing protein, putative, expressed	1.68276
LOC_Os08g33120	RNA recognition motif containing protein, putative, expressed	1.68274
LOC_Os05g45720	starch synthase, putative, expressed	1.6817
LOC_Os05g01550	ZOS5-01 - C2H2 zinc finger protein, expressed	1.6817
LOC_Os04g47240	STE_MEKK_ste11_MAP3K.17 - STE kinases include homologs to sterile 7, sterile 11 and sterile 20 from yeast, expressed	1.68051
LOC_Os07g25440	WD domain, G-beta repeat domain containing protein, expressed	1.68051
LOC_Os10g39030	homeobox domain containing protein, expressed	1.67837
LOC_Os11g42500	dirigent, putative, expressed	1.67636
LOC_Os06g47780	TKL_IRAK_DUF26-lh.3 - DUF26 kinases have homology to DUF26 containing loci, expressed	1.67505
LOC_Os05g33390	cation-transporting ATPase, putative, expressed	1.67409
LOC_Os09g39462	nucleic acid binding protein, putative, expressed	1.67371
LOC_Os06g39640	PINHEAD, putative, expressed	1.67305
LOC_Os03g63410	elongation factor Tu, putative, expressed	1.67305
LOC_Os08g14640	syntaxin 6, N-terminal domain containing protein, expressed	1.67305
LOC_Os07g38990	expressed protein	1.67208
LOC_Os05g03574	expressed protein	1.67208
LOC_Os06g11990	expressed protein	1.67149
LOC_Os04g37820	cytokinin-O-glucosyltransferase 2, putative, expressed	1.66955
LOC_Os06g51084	1,4-alpha-glucan-branching enzyme, chloroplast precursor, putative, expressed	1.66923
LOC_Os01g62870	oxidoreductase, aldo/keto reductase family protein, putative, expressed	1.66581
LOC_Os03g61360	hydrolase, alpha/beta fold family domain containing protein, expressed	1.66187
LOC_Os12g33240	mitochondrial ribosomal protein S10, putative, expressed	1.65979
LOC_Os08g32120	expressed protein	1.6576
LOC_Os03g22890	GTPase of unknown function domain containing protein, putative, expressed	1.6562
LOC_Os06g19620	SFT2, putative, expressed	1.65472
LOC_Os03g42799	expressed protein	1.65457
LOC_Os07g46370	WD domain, G-beta repeat domain containing protein, expressed	1.65413
LOC_Os03g20010	nifU, putative, expressed	1.6539
LOC_Os06g22870	OsIAA21 - Auxin-responsive Aux/IAA gene family member, expressed	1.65356
LOC_Os12g38180	heat shock cognate 70 kDa protein 2, putative, expressed	1.65283
LOC_Os07g03910	transporter, major facilitator superfamily domain containing protein, expressed	1.65283
LOC_Os04g39840	Os4bglu10 - beta-glucosidase homologue, similar to Os4Bglu12 exoglucanase/beta-glucosidase, expressed	1.65277
LOC_Os03g03830	EF hand family protein, putative, expressed	1.65277
LOC_Os04g24550	ATP-binding region, ATPase-like domain containing protein, expressed	1.65277
LOC_Os01g49219	expressed protein	1.65129
LOC_Os05g05840	tRNA synthetase class II core domain containing protein, expressed	1.65129
LOC_Os02g42374	e2f-associated phosphoprotein, putative, expressed	1.64971
LOC_Os02g25060	NTMC2Type1.2 protein, putative, expressed	1.64926
LOC_Os02g03220	protein binding protein, putative, expressed	1.64733
LOC_Os08g23110	tRNA synthetase, putative, expressed	1.64702
LOC_Os10g20510	expressed protein	1.64688
LOC_Os04g08320	YIF1B, putative, expressed	1.64504
LOC_Os06g48610	CCT motif family protein, expressed	1.64435
LOC_Os06g47800	disease resistance protein RGA3, putative, expressed	1.63969
LOC_Os03g24950	expressed protein	1.63969
LOC_Os10g34710	myosin-2 heavy chain, non muscle, putative, expressed	1.63949
LOC_Os09g26390	AT-rich interaction region, putative, expressed	1.6394
LOC_Os07g04550	pleckstrin homology domain-containing protein, putative, expressed	1.63929
LOC_Os12g10784	2-dehydro-3-deoxyphosphooctonate aldolase, putative, expressed	1.63929
LOC_Os03g62790	pirin, putative, expressed	1.63905
LOC_Os02g55134	cytochrome c oxidase copper chaperone, putative, expressed	1.63736
LOC_Os03g16790	DHHC zinc finger domain containing protein, expressed	1.63736
LOC_Os03g46570	protein binding protein, putative, expressed	1.63669
LOC_Os02g32970	hydrolase, alpha/beta fold family protein, putative, expressed	1.63636
LOC_Os01g02010	expressed protein	1.63613
LOC_Os01g70320	expressed protein	1.63613
LOC_Os03g31300	chaperone protein clpB 1, putative, expressed	1.63577
LOC_Os02g03740	pyridoxal biosynthesis protein PDX2, putative, expressed	1.63569
LOC_Os08g44510	UDP-N-acetylglucosamine--peptide N-acetylglucosaminyltransferase SPINDLY, putative, expressed	1.63485
LOC_Os01g27140	OsGrx_C7 - glutaredoxin subgroup III, expressed	1.63485
LOC_Os04g46620	T-complex protein, putative, expressed	1.63485
LOC_Os05g44290	protein kinase domain containing protein, expressed	1.63413
LOC_Os09g31486	DnaK family protein, putative, expressed	1.63351
LOC_Os04g32880	CBS domain containing membrane protein, putative, expressed	1.63351
LOC_Os01g44040	CAS1 domain-containing protein 1 precursor, putative, expressed	1.63351
LOC_Os06g06120	expressed protein	1.63351
LOC_Os04g57140	kinesin motor domain containing protein, putative, expressed	1.63281
LOC_Os05g27950	DUF538 domain containing protein, putative, expressed	1.63176
LOC_Os08g29710	galactosyltransferase family protein, putative, expressed	1.63015
LOC_Os08g33920	60S ribosomal protein L34, putative, expressed	1.62892
LOC_Os02g27950	ataxin-2 related protein, putative, expressed	1.62829
LOC_Os04g42600	polyadenylate-binding protein, putative, expressed	1.62829
LOC_Os08g40880	RNA recognition motif containing protein, putative, expressed	1.6257
LOC_Os08g41810	ribosomal protein L22, putative, expressed	1.6248
LOC_Os04g02830	expressed protein	1.62443
LOC_Os04g43820	expressed protein	1.62443
LOC_Os08g01220	harpin-induced protein 1 domain containing protein, expressed	1.62378
LOC_Os02g05440	expressed protein	1.61823
LOC_Os07g46170	OsRhmbd13 - Putative Rhomboid homologue, expressed	1.61823
LOC_Os10g39400	expressed protein	1.61823
LOC_Os02g47120	region found in RelA/SpoT proteins containing protein, expressed	1.61785
LOC_Os11g03970	CAMK_KIN1/SNF1/Nim1_like.5 - CAMK includes calcium/calmodulin depedent protein kinases, expressed	1.61703
LOC_Os06g39870	26S protease regulatory subunit 8, putative, expressed	1.61652
LOC_Os02g18830	ribosome biogenesis protein NEP1, putative, expressed	1.61536
LOC_Os06g21480	60S ribosomal protein L31, putative, expressed	1.6153
LOC_Os09g02170	unc-50, putative, expressed	1.61522
LOC_Os07g47820	acyl-CoA dehydrogenase family member 10, putative, expressed	1.61522
LOC_Os10g35570	expressed protein	1.61522
LOC_Os03g58810	DEAD-box ATP-dependent RNA helicase, putative, expressed	1.61522
LOC_Os12g31800	glycine-rich RNA-binding protein 7, putative, expressed	1.61433
LOC_Os12g07260	PPR repeat domain containing protein, putative, expressed	1.61251
LOC_Os10g31790	ubiquitin family protein, putative, expressed	1.612
LOC_Os01g13730	WD domain, G-beta repeat domain containing protein, expressed	1.61134
LOC_Os12g41820	heat shock protein DnaJ, putative, expressed	1.61111
LOC_Os01g04409	OsWAK1 - OsWAK receptor-like cytoplasmic kinase OsWAK-RLCK, expressed	1.60979
LOC_Os02g55560	protein phosphatase 2C, putative, expressed	1.60765
LOC_Os05g32360	cyclin-dependent kinase C-1, putative, expressed	1.60674
LOC_Os06g31220	mitogen-activated protein kinase 17, putative, expressed	1.60674
LOC_Os05g32600	cyclin-dependent kinase D-1, putative, expressed	1.6065
LOC_Os02g10510	Ubiquitin family domain containing protein, expressed	1.60482
LOC_Os12g09190	expressed protein	1.60344
LOC_Os06g21580	expressed protein	1.59967
LOC_Os03g06330	tyrosine protein kinase domain containing protein, putative, expressed	1.59967
LOC_Os06g51370	OsSCP38 - Putative Serine Carboxypeptidase homologue	1.59839
LOC_Os04g50890	secretory carrier-associated membrane protein, putative, expressed	1.59835
LOC_Os01g71990	pyrroline-5-carboxylate reductase, putative, expressed	1.59754
LOC_Os06g06160	IQ calmodulin-binding motif domain containing protein, expressed	1.59708
LOC_Os10g23100	ras-related protein, putative, expressed	1.59541
LOC_Os07g37270	MSP domain containing protein, putative, expressed	1.59283
LOC_Os06g40460	expressed protein	1.59209
LOC_Os06g11760	expressed protein	1.59073
LOC_Os02g34690	transmembrane 9 superfamily member, putative, expressed	1.59034
LOC_Os02g52370	armadillo/beta-catenin repeat family protein, putative, expressed	1.58792
LOC_Os01g70200	exostosin family domain containing protein, expressed	1.58695
LOC_Os02g10540	ribosomal protein L7/L12 C-terminal domain containing protein, expressed	1.58605
LOC_Os09g32532	60S ribosomal protein L32, putative, expressed	1.58544
LOC_Os05g06750	dihydrolipoyl dehydrogenase, mitochondrial precursor, putative, expressed	1.58229
LOC_Os05g03610	phospholipase C, putative, expressed	1.58198
LOC_Os07g19060	transport protein particle component, Bet3, domain containing protein, expressed	1.58048
LOC_Os08g01840	nucleic acid binding protein, putative, expressed	1.57799
LOC_Os03g44830	OsRhmbd9 - Putative Rhomboid homologue, expressed	1.57799
LOC_Os09g33500	transketolase, putative, expressed	1.57774
LOC_Os03g42840	calcineurin B, putative, expressed	1.57762
LOC_Os06g51150	catalase isozyme B, putative, expressed	1.57723
LOC_Os03g02090	expressed protein	1.57626
LOC_Os03g58590	expressed protein	1.57626
LOC_Os05g39960	40S ribosomal protein S26, putative, expressed	1.57473
LOC_Os01g59790	ADP-ribosylation factor, putative, expressed	1.57314
LOC_Os06g16270	heat shock factor binding protein 2, putative, expressed	1.57173
LOC_Os06g42030	potassium transporter, putative, expressed	1.57173
LOC_Os01g13190	histidinol dehydrogenase, chloroplast precursor, putative, expressed	1.57173
LOC_Os05g03640	flavonol synthase/flavanone 3-hydroxylase, putative, expressed	1.57127
LOC_Os02g09359	BRASSINOSTEROID INSENSITIVE 1-associated receptor kinase 1 precursor, putative, expressed	1.57031
LOC_Os03g21120	nucleoside-triphosphatase, putative, expressed	1.57029
LOC_Os03g11050	mannose-1-phosphate guanyltransferase, putative, expressed	1.57029
LOC_Os06g43640	Ser/Thr protein phosphatase family protein, putative, expressed	1.56994
LOC_Os04g02000	zinc finger family protein, putative, expressed	1.56994
LOC_Os01g03390	BBTI7 - Bowman-Birk type bran trypsin inhibitor precursor, expressed	1.56957
LOC_Os01g11580	bromodomain containing protein, expressed	1.56946
LOC_Os02g11030	50S ribosomal protein L19, chloroplast precursor, putative, expressed	1.56946
LOC_Os02g57854	vacuolar ATP synthase subunit F, putative, expressed	1.56839
LOC_Os07g39880	retrotransposon, putative, centromere-specific, expressed	1.56783
LOC_Os05g01710	transcription initiation factor IIA gamma chain, putative, expressed	1.56736
LOC_Os02g48390	phosphoribosyl transferase, putative, expressed	1.56723
LOC_Os03g04600	expressed protein	1.56638
LOC_Os03g53800	periplasmic beta-glucosidase precursor, putative, expressed	1.56623
LOC_Os01g57910	KH domain containing protein, putative, expressed	1.56562
LOC_Os03g57040	clathrin adaptor complex small chain domain containing protein, expressed	1.56562
LOC_Os04g33220	SAM domain family protein, expressed	1.56397
LOC_Os03g04410	aconitate hydratase protein, putative, expressed	1.56211
LOC_Os03g29460	60S ribosomal protein, putative, expressed	1.56159
LOC_Os07g49110	D-alanine--D-alanine ligase family, putative, expressed	1.56132
LOC_Os03g43650	uncharacterized protein At4g06744 precursor, putative, expressed	1.56129
LOC_Os05g44922	6-phosphofructokinase, putative, expressed	1.56129
LOC_Os03g60639	expressed protein	1.56129
LOC_Os07g37580	diacylglycerol kinase, putative, expressed	1.56129
LOC_Os04g43910	auxin response factor, putative, expressed	1.56129
LOC_Os03g11780	expressed protein	1.56055
LOC_Os01g23590	suppressor of Mek, putative, expressed	1.56032
LOC_Os04g56290	aldose 1-epimerase, putative, expressed	1.56007
LOC_Os04g36730	PHD finger protein, putative, expressed	1.55868
LOC_Os01g51860	violaxanthin de-epoxidase, putative, expressed	1.55868
LOC_Os02g32520	ERD1 protein, chloroplast precursor, putative, expressed	1.55862
LOC_Os02g58440	zinc finger C-x8-C-x5-C-x3-H type family protein, expressed	1.55828
LOC_Os03g39640	CBS domain containing protein, expressed	1.55734
LOC_Os10g28050	chitinase 2, putative, expressed	1.55712
LOC_Os06g09910	phosphopantothenoylcysteine decarboxylase, putative, expressed	1.55573
LOC_Os03g42900	KH domain containing protein, putative, expressed	1.55482
LOC_Os12g29580	AGC_PVPK_like_kin82y.19 - ACG kinases include homologs to PKA, PKG and PKC, expressed	1.55313
LOC_Os01g67330	nucleotide-sugar transporter family protein, putative, expressed	1.55313
LOC_Os01g03750	expressed protein	1.55313
LOC_Os01g22900	neutral/alkaline invertase, putative, expressed	1.55167
LOC_Os03g52690	CBS domain containing membrane protein, putative, expressed	1.55078
LOC_Os12g09000	phosphomethylpyrimidine kinase/thiamin-phosphate pyrophosphorylase, putative, expressed	1.55073
LOC_Os04g55360	ubiquitin carboxyl-terminal hydrolase domain containing protein, expressed	1.55073
LOC_Os06g15779	aluminum-activated malate transporter, putative, expressed	1.54979
LOC_Os06g14740	NAD binding domain of 6-phosphogluconate dehydrogenase containing protein, expressed	1.54908
LOC_Os08g02330	RNA recognition motif containing protein, putative, expressed	1.54908
LOC_Os09g06634	transposon protein, putative, Pong sub-class, expressed	1.54908
LOC_Os07g14270	calreticulin precursor protein, putative, expressed	1.54857
LOC_Os01g27150	cullin, putative, expressed	1.54486
LOC_Os04g25400	uncharacterized protein all1601, putative, expressed	1.54343
LOC_Os10g36880	kinesin motor domain containing protein, putative, expressed	1.54263
LOC_Os05g31680	expressed protein	1.54147
LOC_Os02g32469	expressed protein	1.54087
LOC_Os03g57100	endoplasmic reticulum-Golgi intermediate compartment protein 3, putative, expressed	1.5406
LOC_Os03g36750	cbbY, putative, expressed	1.54032
LOC_Os11g06010	helix-loop-helix DNA-binding protein, putative, expressed	1.53994
LOC_Os07g42950	40S ribosomal protein S6, putative, expressed	1.53771
LOC_Os07g05610	zinc ion binding protein, putative, expressed	1.53689
LOC_Os04g01300	OsRhmbd10 - Putative Rhomboid homologue, expressed	1.53506
LOC_Os01g70710	heavy metal-associated domain containing protein, expressed	1.53432
LOC_Os09g29460	homeobox associated leucine zipper, putative, expressed	1.53295
LOC_Os07g45280	Mo25, putative, expressed	1.53269
LOC_Os03g49400	ethylene-insensitive protein, putative, expressed	1.53192
LOC_Os09g38768	cell cycle control protein, putative, expressed	1.53192
LOC_Os10g35250	vacuolar protein-sorting protein bro1, putative, expressed	1.53095
LOC_Os04g12380	retrotransposon protein, putative, Ty3-gypsy subclass	1.53095
LOC_Os02g37930	hypoxia-responsive family protein, putative, expressed	1.53057
LOC_Os09g38030	UTP--glucose-1-phosphate uridylyltransferase, putative, expressed	1.53055
LOC_Os02g32504	heparan-alpha-glucosaminide N-acetyltransferase, putative, expressed	1.52981
LOC_Os11g11110	expressed protein	1.52981
LOC_Os04g30890	MYB family transcription factor, putative, expressed	1.52845
LOC_Os02g06720	WD domain containing protein, putative, expressed	1.52628
LOC_Os12g10320	plant-specific domain TIGR01627 family protein, expressed	1.52628
LOC_Os03g08730	uroporphyrinogen III synthase, putative, expressed	1.52531
LOC_Os01g16190	26S proteasome non-ATPase regulatory subunit 14, putative, expressed	1.52472
LOC_Os09g27420	formate--tetrahydrofolate ligase, putative, expressed	1.52459
LOC_Os01g19840	60S ribosomal protein L29-2, putative, expressed	1.52449
LOC_Os01g61710	coatomer subunit delta, putative, expressed	1.52251
LOC_Os02g57030	expressed protein	1.52159
LOC_Os01g09740	F-box/LRR-repeat protein, putative, expressed	1.51831
LOC_Os05g06360	heparan-alpha-glucosaminide N-acetyltransferase, putative, expressed	1.51831
LOC_Os02g07720	cytidylyltransferase domain containing protein, expressed	1.51761
LOC_Os08g01940	non-lysosomal glucosylceramidase, putative, expressed	1.51731
LOC_Os02g41800	auxin response factor, putative, expressed	1.51711
LOC_Os11g34350	ATP-binding cassette sub-family E member 1, putative, expressed	1.51628
LOC_Os12g24080	HECT-domain domain containing protein, expressed	1.51609
LOC_Os09g32080	CHIT13 - Chitinase family protein precursor, expressed	1.51525
LOC_Os01g64760	Yip1 domain containing protein, expressed	1.51525
LOC_Os01g60790	40S ribosomal protein S26, putative, expressed	1.51347
LOC_Os07g46220	SNARE associated Golgi protein, putative, expressed	1.51329
LOC_Os12g32284	glycine-rich protein, putative, expressed	1.51307
LOC_Os01g49770	zinc finger, C3HC4 type domain containing protein, expressed	1.51227
LOC_Os09g15770	CPuORF13 - conserved peptide uORF-containing transcript, expressed	1.51225
LOC_Os02g55420	aminotransferase, classes I and II, domain containing protein, expressed	1.51034
LOC_Os03g24520	Mo25, putative, expressed	1.50878
LOC_Os09g37520	DUF630/DUF632 domains containing protein, putative, expressed	1.50878
LOC_Os10g27190	40S ribosomal protein S17, putative, expressed	1.50751
LOC_Os09g36300	OsLonP4 - Putative Lon protease homologue, expressed	1.5065
LOC_Os02g51180	cullin, putative, expressed	1.50495
LOC_Os01g48270	AAA-type ATPase family protein, putative, expressed	1.50495
LOC_Os12g35580	riboflavin synthase alpha chain, putative, expressed	1.50428
LOC_Os10g27220	phospholipid-transporting ATPase 3, putative, expressed	1.5025
LOC_Os08g33850	nucleoside-triphosphatase, putative, expressed	1.50041
LOC_Os01g10050	DEAD-box ATP-dependent RNA helicase, putative, expressed	1.49763
LOC_Os03g61110	RNA-binding motif protein, putative, expressed	1.49731
LOC_Os07g19444	regulatory protein, putative, expressed	1.49731
LOC_Os04g48710	expressed protein	1.49708
LOC_Os06g49480	peptidyl-prolyl cis-trans isomerase, putative, expressed	1.4965
LOC_Os05g27660	expressed protein	1.49542
LOC_Os01g37120	WD domain, G-beta repeat domain containing protein, expressed	1.49344
LOC_Os01g15320	RALFL9 - Rapid ALkalinization Factor RALF family protein precursor, expressed	1.49251
LOC_Os07g11060	expressed protein	1.49185
LOC_Os04g52710	imidazoleglycerol-phosphate dehydratase, putative, expressed	1.49185
LOC_Os06g43630	sucrose-phosphate synthase, putative, expressed	1.49134
LOC_Os07g16950	Mak16 protein domain containing protein, expressed	1.48838
LOC_Os01g25370	SUMO protease, putative, expressed	1.48755
LOC_Os06g03910	hydrolase, NUDIX family, domain containing protein, expressed	1.48755
LOC_Os09g04210	hydrolase/ zinc ion binding protein, putative, expressed	1.48755
LOC_Os07g01870	ribosomal protein L13, putative, expressed	1.48697
LOC_Os01g37040	retrotransposon protein, putative, Ty1-copia subclass, expressed	1.48622
LOC_Os04g56646	MEE34, putative, expressed	1.48315
LOC_Os04g39270	indole-3-glycerol phosphate synthase, chloroplast precursor, putative, expressed	1.48211
LOC_Os03g50860	histidine kinase, putative, expressed	1.48188
LOC_Os03g33590	interferon-related developmental regulator, putative, expressed	1.47993
LOC_Os03g05660	appr-1-p processing enzyme family protein, putative, expressed	1.47894
LOC_Os01g35580	expressed protein	1.47463
LOC_Os05g44610	expressed protein	1.47447
LOC_Os03g60240	SCAR-like protein 1, putative, expressed	1.47422
LOC_Os06g45360	peptidase, M24 family protein, putative, expressed	1.47422
LOC_Os07g47180	transposon protein, putative, unclassified, expressed	1.47399
LOC_Os03g52630	endoglucanase, putative, expressed	1.47307
LOC_Os11g34360	lung seven transmembrane domain containing protein, putative, expressed	1.47077
LOC_Os06g29804	expressed protein	1.47077
LOC_Os09g25850	WAX2, putative, expressed	1.47047
LOC_Os03g25620	LTV1, putative, expressed	1.47032
LOC_Os03g21940	60S ribosomal protein L19-3, putative, expressed	1.47008
LOC_Os05g51630	early-responsive to dehydration protein-related, putative, expressed	1.46927
LOC_Os10g41960	eukaryotic translation initiation factor 3 subunit B, putative, expressed	1.46828
LOC_Os01g45390	HD domain containing protein 2, putative, expressed	1.46622
LOC_Os08g06460	dnaJ domain containing protein, expressed	1.46471
LOC_Os03g54063	expressed protein	1.46471
LOC_Os01g49250	methyltransferase, putative, expressed	1.46471
LOC_Os04g20220	elongation factor Tu, putative, expressed	1.46407
LOC_Os05g38250	membrane associated DUF588 domain containing protein, putative, expressed	1.46391
LOC_Os02g10970	peptidyl-prolyl cis-trans isomerase, putative, expressed	1.46046
LOC_Os02g16640	proline-rich protein HaeIII subfamily 1 precursor, putative, expressed	1.46046
LOC_Os01g66970	zinc finger, C3HC4 type domain containing protein, expressed	1.46033
LOC_Os01g43580	kinesin motor domain containing protein, putative, expressed	1.46019
LOC_Os07g38430	WD domain, G-beta repeat domain containing protein, expressed	1.45923
LOC_Os01g70160	zinc finger, C3HC4 type domain containing protein, expressed	1.45803
LOC_Os03g51510	ribosomal protein L6, putative, expressed	1.45622
LOC_Os08g09940	GTP-binding protein, putative, expressed	1.45586
LOC_Os02g40000	trafficking protein particle complex subunit, putative, expressed	1.45554
LOC_Os08g37790	phospho-2-dehydro-3-deoxyheptonate aldolase, chloroplast precursor, putative, expressed	1.45455
LOC_Os01g52490	40S ribosomal protein S24, putative, expressed	1.45283
LOC_Os09g07320	ethanol tolerance protein GEKO1, putative, expressed	1.45283
LOC_Os01g49190	ATP synthase, putative, expressed	1.45212
LOC_Os06g15700	expressed protein	1.44844
LOC_Os12g02200	CAMK_KIN1/SNF1/Nim1_like.6 - CAMK includes calcium/calmodulin depedent protein kinases, expressed	1.44809
LOC_Os09g23740	1-phosphatidylinositol-4-phosphate 5-kinase/ zinc ion binding protein, putative, expressed	1.448
LOC_Os09g11510	phosphoglycerate mutase, putative, expressed	1.448
LOC_Os02g44540	expressed protein	1.44773
LOC_Os01g46570	CTP synthase, putative, expressed	1.44755
LOC_Os03g50520	dynamin family protein, putative, expressed	1.44755
LOC_Os02g07760	aldehyde dehydrogenase, putative, expressed	1.44653
LOC_Os03g63680	expressed protein	1.44649
LOC_Os02g30460	uncharacterized protein MJ0304, putative, expressed	1.44218
LOC_Os08g33076	myrosinase precursor, putative, expressed	1.44218
LOC_Os04g52300	expressed protein	1.44159
LOC_Os05g12170	plant-specific domain TIGR01589 family protein, putative, expressed	1.44037
LOC_Os07g33650	expressed protein	1.43774
LOC_Os03g17740	transporter, putative, expressed	1.43713
LOC_Os07g22950	adenylate kinase isoenzyme 6, putative, expressed	1.43681
LOC_Os03g07370	HNH endonuclease domain-containing protein, putative, expressed	1.43681
LOC_Os06g03760	LMBR1 integral membrane protein, putative, expressed	1.43585
LOC_Os01g69220	exostosin family domain containing protein, expressed	1.43556
LOC_Os11g11070	mRNA-capping enzyme, putative, expressed	1.43556
LOC_Os03g58630	thioredoxin, putative, expressed	1.43398
LOC_Os10g40780	CCR4-Not complex component, Not1domain containing protein, expressed	1.43315
LOC_Os04g40060	transposon protein, putative, unclassified, expressed	1.43276
LOC_Os10g32520	expressed protein	1.43276
LOC_Os03g51430	SEC14 cytosolic factor family protein, putative, expressed	1.43276
LOC_Os02g50970	protein kinase domain containing protein, expressed	1.43259
LOC_Os04g41970	endoglucanase, putative, expressed	1.43259
LOC_Os05g41180	peptidase, T1 family, putative, expressed	1.43259
LOC_Os07g06680	fasciclin domain containing protein, expressed	1.43154
LOC_Os05g48870	auxin response factor 15, putative, expressed	1.43095
LOC_Os09g04730	dehydrogenase/reductase SDR family member 2, putative, expressed	1.43078
LOC_Os10g21230	ATP synthase C chain, putative, expressed	1.42982
LOC_Os01g73140	ubiquitin-fold modifier 1 precursor, putative, expressed	1.42884
LOC_Os10g35960	NAD-dependent malic enzyme, mitochondrial precursor, putative, expressed	1.42843
LOC_Os01g51200	CK1_CaseinKinase_1.3 - CK1 includes the casein kinase 1 kinases, expressed	1.42826
LOC_Os02g02424	ZOS2-02 - C2H2 zinc finger protein, expressed	1.428
LOC_Os04g54564	expressed protein	1.42592
LOC_Os06g44370	WD domain, G-beta repeat domain containing protein, expressed	1.42552
LOC_Os02g56850	glutathione reductase, putative, expressed	1.42467
LOC_Os01g67126	ribosomal L18p/L5e family protein, putative, expressed	1.42444
LOC_Os11g20790	adenylate kinase, putative, expressed	1.42339
LOC_Os06g44080	ubiquitin family protein, putative, expressed	1.42288
LOC_Os01g17240	transporter, major facilitator family, putative, expressed	1.42284
LOC_Os01g72990	expressed protein	1.42199
LOC_Os02g15550	spermidine synthase, putative, expressed	1.41919
LOC_Os08g08080	BUD13, putative, expressed	1.41886
LOC_Os01g35789	expressed protein	1.41861
LOC_Os08g20270	MEMO1, putative, expressed	1.41784
LOC_Os01g73450	amino acid kinase, putative, expressed	1.41562
LOC_Os07g07410	oxidoreductase, 2OG-Fe oxygenase family protein, putative, expressed	1.41528
LOC_Os05g16630	thioredoxin domain-containing protein 9, putative, expressed	1.41522
LOC_Os01g49529	OsWAK10d - OsWAK receptor-like cytoplasmic kinase OsWAK-RLCK, expressed	1.41459
LOC_Os04g26850	SAD2, putative, expressed	1.41429
LOC_Os05g49890	ras-related protein, putative, expressed	1.41406
LOC_Os06g02510	ribosomal protein L13, putative, expressed	1.41327
LOC_Os10g37730	pollen ankyrin, putative, expressed	1.41172
LOC_Os07g38600	REX1 DNA Repair family protein, expressed	1.41157
LOC_Os09g25090	CAMK_KIN1/SNF1/Nim1_like.34 - CAMK includes calcium/calmodulin depedent protein kinases, expressed	1.41104
LOC_Os06g01370	DNA-binding protein-related, putative, expressed	1.40936
LOC_Os10g28020	OsPOP21 - Putative Prolyl Oligopeptidase homologue, expressed	1.40929
LOC_Os04g39190	cell division protease ftsH homolog 4, putative, expressed	1.40762
LOC_Os09g36480	XAP5 family protein, putative, expressed	1.40694
LOC_Os09g26870	BRCA1 C Terminus domain containing protein, expressed	1.40648
LOC_Os05g11710	ribosomal protein L5, putative, expressed	1.40639
LOC_Os06g05800	RNA recognition motif containing protein, putative, expressed	1.40501
LOC_Os03g18264	expressed protein	1.40501
LOC_Os09g12600	phosphate/phosphate translocator, putative, expressed	1.40478
LOC_Os03g15050	phosphoenolpyruvate carboxykinase, putative, expressed	1.40377
LOC_Os08g06070	ELF7, putative, expressed	1.40377
LOC_Os12g41390	homocysteine S-methyltransferase protein, putative, expressed	1.40368
LOC_Os01g57066	transmembrane protein 49, putative, expressed	1.40319
LOC_Os02g50860	ras-related protein, putative, expressed	1.40296
LOC_Os05g01560	vacuolar ATP synthase, putative, expressed	1.40296
LOC_Os01g36070	nodulin MtN3 family protein, putative, expressed	1.40296
LOC_Os02g33330	expressed protein	1.40208
LOC_Os07g29420	DNA-directed RNA polymerase III subunit RPC8, putative, expressed	1.40195
LOC_Os03g05340	retrotransposon protein, putative, unclassified, expressed	1.40195
LOC_Os04g45490	elongation factor, putative, expressed	1.40036
LOC_Os08g05880	Brix domain containing protein, putative, expressed	1.39885
LOC_Os10g25320	initiation factor 2 subunit family domain containing protein, expressed	1.3984
LOC_Os12g10740	leucine-rich repeat family protein, putative, expressed	1.3984
LOC_Os02g06570	CAMK_KIN1/SNF1/Nim1_like.13 - CAMK includes calcium/calmodulin depedent protein kinases, expressed	1.3984
LOC_Os04g52400	oxidoreductase, short chain dehydrogenase/reductase family protein, putative, expressed	1.39719
LOC_Os06g04270	transketolase, chloroplast precursor, putative, expressed	1.39603
LOC_Os07g01930	2Fe-2S iron-sulfur cluster binding domain containing protein, expressed	1.39538
LOC_Os10g42250	expressed protein	1.39538
LOC_Os01g74460	vacuolar fusion protein MON1 homolog A, putative, expressed	1.39537
LOC_Os01g65890	DNA repair metallo-beta-lactamase, putative, expressed	1.39536
LOC_Os01g62760	protein phosphatase 2C, putative, expressed	1.39468
LOC_Os06g39590	OsIAA23 - Auxin-responsive Aux/IAA gene family member, expressed	1.39309
LOC_Os07g12650	ribosomal protein L7Ae, putative, expressed	1.39298
LOC_Os01g59140	DNA-directed RNA polymerases I, II, and III subunit RPABC1, putative, expressed	1.3925
LOC_Os08g45010	ABC transporter, ATP-binding protein, putative, expressed	1.39171
LOC_Os11g07916	nifU, putative, expressed	1.38989
LOC_Os11g02240	CAMK_KIN1/SNF1/Nim1_like.4 - CAMK includes calcium/calmodulin depedent protein kinases, expressed	1.38934
LOC_Os01g04190	transporter family protein, putative, expressed	1.38889
LOC_Os09g02214	Citrate transporter protein, putative, expressed	1.38747
LOC_Os11g44940	seed maturation protein PM27, putative, expressed	1.38726
LOC_Os05g45710	serine acetyltransferase protein, putative, expressed	1.38726
LOC_Os01g39310	SEY1, putative, expressed	1.38411
LOC_Os09g31454	MYB family transcription factor, putative, expressed	1.38369
LOC_Os06g45000	ubiquitin-conjugating enzyme, putative, expressed	1.38369
LOC_Os12g43550	ras-related protein, putative, expressed	1.38367
LOC_Os06g24704	acyl-coenzyme A oxidase, putative, expressed	1.38246
LOC_Os12g21798	40S ribosomal protein S3a, putative, expressed	1.38182
LOC_Os06g48350	CPuORF14 - conserved peptide uORF-containing transcript, expressed	1.3815
LOC_Os02g47940	aminotransferase, classes I and II, domain containing protein, expressed	1.3807
LOC_Os06g14080	ATMAP70 protein, putative, expressed	1.38015
LOC_Os06g44380	ubiquitin carboxyl-terminal hydrolase family protein, expressed	1.38005
LOC_Os01g41240	hydrolase, alpha/beta fold family domain containing protein, expressed	1.37851
LOC_Os04g51910	proteasome/cyclosome repeat containing protein, expressed	1.3778
LOC_Os06g24404	GDSL-like lipase/acylhydrolase, putative, expressed	1.3778
LOC_Os05g01262	translocon-associated protein beta domain containing protein, expressed	1.37641
LOC_Os06g42790	hydrolase, NUDIX family, domain containing protein, expressed	1.3758
LOC_Os12g05110	pyruvate kinase, putative, expressed	1.37556
LOC_Os01g68160	ZOS1-22 - C2H2 zinc finger protein, expressed	1.37518
LOC_Os03g59590	ATP/GTP/Ca++ binding protein, putative, expressed	1.37437
LOC_Os06g22810	TKL_IRAK_CrRLK1L-1.14 - The CrRLK1L-1 subfamily has homology to the CrRLK1L homolog, expressed	1.3735
LOC_Os01g08700	GIGANTEA, putative, expressed	1.3726
LOC_Os06g03770	ABC transporter, ATP-binding protein, putative, expressed	1.37197
LOC_Os01g23640	mov34/MPN/PAD-1 family protein, expressed	1.37132
LOC_Os02g37120	expressed protein	1.37048
LOC_Os03g10450	Sua5/YciO/YrdC/YwlC family protein, putative, expressed	1.37048
LOC_Os05g42350	ferredoxin--nitrite reductase, putative, expressed	1.36979
LOC_Os12g32950	membrane protein, putative, expressed	1.36917
LOC_Os03g29680	EARLY flowering protein, putative, expressed	1.36851
LOC_Os06g08320	60S ribosomal protein L39, putative, expressed	1.36831
LOC_Os02g02840	ras-related protein, putative, expressed	1.36807
LOC_Os05g33630	inosine-uridine preferring nucleoside hydrolase family protein, putative, expressed	1.36659
LOC_Os02g55140	leucine aminopeptidase, chloroplast precursor, putative, expressed	1.36606
LOC_Os12g39620	disease resistance protein, putative, expressed	1.36537
LOC_Os03g52040	OsSCP19 - Putative Serine Carboxypeptidase homologue, expressed	1.36326
LOC_Os01g67250	Rad21 / Rec8 like protein, putative, expressed	1.36295
LOC_Os04g56740	IQ calmodulin-binding motif family protein, putative, expressed	1.36271
LOC_Os05g07030	arginyl-tRNA synthetase, putative, expressed	1.36212
LOC_Os06g23274	zinc finger, C3HC4 type, domain containing protein, expressed	1.3607
LOC_Os08g34240	CAMK_KIN1/SNF1/Nim1_like.33 - CAMK includes calcium/calmodulin depedent protein kinases, expressed	1.35924
LOC_Os01g42490	endonuclease/exonuclease/phosphatase family domain containing protein, expressed	1.35793
LOC_Os09g28730	gibberellin receptor GID1L2, putative, expressed	1.35728
LOC_Os08g43130	NAP1, putative, expressed	1.35728
LOC_Os12g02150	expressed protein	1.35638
LOC_Os05g23600	dolichyl-diphosphooligosaccharide--protein glycosyltransferase 67 kDasubunit precursor, putative, expressed	1.35567
LOC_Os03g59390	CAMK_CAMK_like.24 - CAMK includes calcium/calmodulin depedent protein kinases, expressed	1.35567
LOC_Os06g11370	mediator of RNA polymerase II transcription subunit 6, putative, expressed	1.35461
LOC_Os02g26814	UDP-N-acetylglucosamine transferase subunit ALG13, putative, expressed	1.3531
LOC_Os10g35010	ATTIC110/TIC110, putative, expressed	1.35259
LOC_Os06g40720	EF hand family protein, putative, expressed	1.35259
LOC_Os10g11140	phosphoglucomutase, putative, expressed	1.35206
LOC_Os03g42750	roothairless 1, putative, expressed	1.35188
LOC_Os08g13690	60S ribosomal protein L7, putative, expressed	1.34997
LOC_Os05g50970	protein phosphatase 2C, putative, expressed	1.34859
LOC_Os03g02270	expressed protein	1.34841
LOC_Os11g09979	expressed protein	1.34816
LOC_Os02g47850	class I glutamine amidotransferase, putative, expressed	1.34808
LOC_Os03g20520	endoplasmic reticulum-Golgi intermediate compartment protein 3, putative, expressed	1.34808
LOC_Os06g22650	VHS and GAT domain containing protein, expressed	1.34796
LOC_Os02g06584	zinc finger C-x8-C-x5-C-x3-H type family protein, expressed	1.34792
LOC_Os02g12794	elongation factor 1-gamma, putative, expressed	1.34792
LOC_Os07g42810	adaptor complexes medium subunit family domain containing protein, expressed	1.34792
LOC_Os08g44200	ECT5, putative, expressed	1.34763
LOC_Os06g15990	aldehyde dehydrogenase, putative, expressed	1.34754
LOC_Os04g14510	expressed protein	1.34748
LOC_Os03g49230	acetyltransferase, GNAT family, putative, expressed	1.34748
LOC_Os05g03000	inner membrane protein alx, putative, expressed	1.3473
LOC_Os12g01580	MATE efflux protein, putative, expressed	1.3473
LOC_Os05g11780	mitochondrial carrier protein, putative, expressed	1.34722
LOC_Os02g03470	tetratricopeptide repeat containing protein, putative, expressed	1.3451
LOC_Os01g62020	NAD dependent epimerase/dehydratase family domain containing protein, expressed	1.34349
LOC_Os02g53060	peptidase, T1 family, putative, expressed	1.34179
LOC_Os02g07070	RNA recognition motif family protein, expressed	1.3414
LOC_Os11g04104	major facilitator superfamily antiporter, putative, expressed	1.34096
LOC_Os02g13990	U2 small nuclear ribonucleoprotein A, putative, expressed	1.34095
LOC_Os12g29670	expressed protein	1.33967
LOC_Os03g30550	RNA-binding protein-like, putative, expressed	1.33967
LOC_Os07g39070	5-formyltetrahydrofolate cyclo-ligase, putative, expressed	1.33935
LOC_Os04g52200	RNA recognition motif containing protein, putative, expressed	1.33935
LOC_Os02g45780	zinc finger, C3HC4 type domain containing protein, expressed	1.33888
LOC_Os06g03690	RNA recognition motif containing protein, putative, expressed	1.33703
LOC_Os01g36840	ATP-binding region, ATPase-like domain containing protein, expressed	1.33445
LOC_Os11g41160	phosphoserine phosphatase, chloroplast precursor, putative, expressed	1.33398
LOC_Os02g44100	expressed protein	1.33258
LOC_Os04g02050	bifunctional 3-phosphoadenosine 5-phosphosulfate synthetase, putative, expressed	1.33231
LOC_Os03g57300	expressed protein	1.33051
LOC_Os12g22030	serine hydroxymethyltransferase, mitochondrial precursor, putative, expressed	1.33051
LOC_Os03g61640	ZOS3-23 - C2H2 zinc finger protein, expressed	1.32948
LOC_Os01g37590	peptide transporter PTR2, putative, expressed	1.32894
LOC_Os09g36976	trafficking protein particle complex subunit, putative, expressed	1.32747
LOC_Os07g46750	elongation factor protein, putative, expressed	1.32724
LOC_Os01g48980	GPI transamidase component family protein, putative, expressed	1.32713
LOC_Os02g43330	homeobox associated leucine zipper, putative, expressed	1.32713
LOC_Os12g13590	exocyst complex component 5, putative, expressed	1.32713
LOC_Os01g66300	KH domain containing protein, putative, expressed	1.32612
LOC_Os03g31230	MYB family transcription factor, putative, expressed	1.32588
LOC_Os06g21140	glycine-rich cell wall structural protein precursor, putative, expressed	1.32576
LOC_Os09g02270	cyclase family protein, putative, expressed	1.32502
LOC_Os02g57270	MYB family transcription factor, putative, expressed	1.32501
LOC_Os06g49530	OsFBX206 - F-box domain containing protein, expressed	1.32468
LOC_Os02g45070	PINHEAD, putative, expressed	1.32463
LOC_Os05g49270	transporter family protein, putative, expressed	1.32398
LOC_Os03g03590	transporter, monovalent cation:proton antiporter-2 family, putative, expressed	1.32262
LOC_Os02g45250	homeobox and START domains containing protein, putative, expressed	1.32222
LOC_Os07g39920	formin, putative, expressed	1.32212
LOC_Os08g17600	SNARE domain containing protein, putative, expressed	1.32092
LOC_Os08g38210	transcription factor BIM2, putative, expressed	1.32087
LOC_Os06g47320	T-complex protein, putative, expressed	1.32016
LOC_Os02g38920	glyceraldehyde-3-phosphate dehydrogenase, putative, expressed	1.31874
LOC_Os09g26660	ferric reductase, putative, expressed	1.31746
LOC_Os01g12480	expressed protein	1.31746
LOC_Os02g54340	26S protease regulatory subunit 7, putative, expressed	1.31666
LOC_Os01g15460	zinc finger C-x8-C-x5-C-x3-H type family protein, expressed	1.31524
LOC_Os01g59130	proline-rich family protein, putative, expressed	1.31515
LOC_Os04g38340	endoplasmic reticulum-Golgi intermediate compartment protein 3, putative, expressed	1.3144
LOC_Os07g10830	dolichyl-diphosphooligosaccharide--protein glycosyltransferase 48 kDasubunit precursor, putative, expressed	1.31303
LOC_Os02g12790	GATA zinc finger domain containing protein, expressed	1.31292
LOC_Os07g38620	pyridoxamine 5'-phosphate oxidase family protein, putative, expressed	1.31119
LOC_Os02g52860	phosphate carrier protein, mitochondrial precursor, putative, expressed	1.31099
LOC_Os06g01360	homogentisate 1,2-dioxygenase, putative, expressed	1.31071
LOC_Os12g32760	transporter family protein, putative, expressed	1.30981
LOC_Os07g07490	YT521-B, putative, expressed	1.30864
LOC_Os01g36930	ubiquitin carboxyl-terminal hydrolase 6, putative, expressed	1.30841
LOC_Os04g57890	oligosaccharyl transferase, putative, expressed	1.30712
LOC_Os03g55820	thioredoxin, putative, expressed	1.30561
LOC_Os09g02650	kinesin motor domain containing protein, putative, expressed	1.30544
LOC_Os07g46380	glycosyltransferase, putative, expressed	1.30544
LOC_Os10g28610	KIP1, putative, expressed	1.30539
LOC_Os07g44410	WD40-like Beta Propeller Repeat family protein, expressed	1.30467
LOC_Os03g13800	ribosomal protein L7Ae, putative, expressed	1.30395
LOC_Os05g28300	expressed protein	1.30345
LOC_Os03g52490	nucleic acid binding protein, putative, expressed	1.30278
LOC_Os04g30760	3-oxoacyl-reductase, chloroplast precursor, putative, expressed	1.30262
LOC_Os01g16870	argonaute, putative, expressed	1.30232
LOC_Os09g04924	expressed protein	1.30232
LOC_Os07g41810	stress responsive A/B Barrel domain containing protein, expressed	1.30232
LOC_Os08g33370	14-3-3 protein, putative, expressed	1.3013
LOC_Os01g04900	peptidase M50 family protein, putative, expressed	1.30121
LOC_Os07g26630	aquaporin protein, putative, expressed	1.30095
LOC_Os02g48110	DnaK family protein, putative, expressed	1.29882
LOC_Os03g09220	stage II sporulation protein E, putative, expressed	1.29695
LOC_Os06g44150	CorA-like magnesium transporter protein, putative, expressed	1.2963
LOC_Os07g36940	eukaryotic translation initiation factor 4G, putative, expressed	1.296
LOC_Os09g34110	expressed protein	1.29594
LOC_Os11g08080	SWIRM domain containing protein, expressed	1.29541
LOC_Os02g10820	Sel1 repeat domain containing protein, putative, expressed	1.29521
LOC_Os01g73560	leucine rich repeat domain containing protein, putative, expressed	1.2949
LOC_Os02g55520	zinc finger, C3HC4 type domain containing protein, expressed	1.29344
LOC_Os07g27810	fiber protein Fb34, putative, expressed	1.2929
LOC_Os05g48310	60S ribosomal protein L35a-3, putative, expressed	1.29206
LOC_Os03g08490	AP2 domain containing protein, expressed	1.29091
LOC_Os08g02120	kinase, pfkB family, putative, expressed	1.29069
LOC_Os02g48190	expressed protein	1.28797
LOC_Os12g05650	ACT domain containing protein, expressed	1.2878
LOC_Os06g14510	glucose-6-phosphate isomerase, putative, expressed	1.28674
LOC_Os09g38560	OsRCI2-11 - Hydrophobic protein OSR8, expressed	1.28672
LOC_Os05g33100	endo-1,3;1,4-beta-D-glucanase precursor, putative, expressed	1.285
LOC_Os06g19730	HEAT repeat family protein, putative, expressed	1.28348
LOC_Os08g19830	ubiquitin family protein, putative, expressed	1.28261
LOC_Os01g07730	phosphate/phosphoenolpyruvate translocator-related protein, putative, expressed	1.28226
LOC_Os11g11000	ELMO/CED-12 family protein, putative, expressed	1.28195
LOC_Os08g34070	DCN1, putative, expressed	1.27965
LOC_Os06g05930	expressed protein	1.27965
LOC_Os01g05560	expressed protein	1.27932
LOC_Os06g35814	ras-related protein, putative, expressed	1.27826
LOC_Os01g17180	proteasome subunit, putative, expressed	1.27815
LOC_Os08g01890	DNA binding protein, putative, expressed	1.27777
LOC_Os05g27940	40S ribosomal protein S7, putative, expressed	1.27764
LOC_Os01g72870	BAS1, putative, expressed	1.27727
LOC_Os12g35060	expressed protein	1.27727
LOC_Os02g15870	molybdenum cofactor biosynthesis protein 1, putative, expressed	1.27627
LOC_Os08g09340	bromodomain containing protein, expressed	1.27627
LOC_Os05g15370	ribosomal protein L13, putative, expressed	1.27553
LOC_Os02g01960	tetratricopeptide repeat domain containing protein, expressed	1.27355
LOC_Os07g25420	26S proteasome non-ATPase regulatory subunit 8, putative, expressed	1.27128
LOC_Os05g42330	secretory carrier-associated membrane protein, putative, expressed	1.27002
LOC_Os01g52920	expressed protein	1.26923
LOC_Os03g55870	membrane associated DUF588 domain containing protein, putative, expressed	1.26845
LOC_Os09g25580	monogalactosyldiacylglycerol synthase, putative, expressed	1.26812
LOC_Os04g32150	amidohydrolase family protein, expressed	1.26812
LOC_Os07g02460	expressed protein	1.26751
LOC_Os04g46290	ethylene-responsive element-binding protein, putative, expressed	1.26743
LOC_Os10g10990	transcription initiation factor IIF, alpha subunit domain containing protein, expressed	1.26693
LOC_Os01g24690	60S ribosomal protein L23A, putative, expressed	1.26648
LOC_Os11g36470	ubiquitin carboxyl-terminal hydrolase 21, putative, expressed	1.26622
LOC_Os10g22980	leucine rich repeat domain containing protein, putative, expressed	1.26538
LOC_Os02g04260	expressed protein	1.26408
LOC_Os04g51120	ENTH domain containing protein, expressed	1.26408
LOC_Os09g34100	metallo-beta-lactamase family protein, putative, expressed	1.26212
LOC_Os02g56020	methyltransferase, putative, expressed	1.25964
LOC_Os02g33149	OR, putative, expressed	1.25964
LOC_Os12g03500	expressed protein	1.25841
LOC_Os10g41749	crcB-like protein, expressed	1.25687
LOC_Os09g33810	ankyrin repeat domain containing protein, putative, expressed	1.25598
LOC_Os01g46720	expressed protein	1.25598
LOC_Os02g38300	SNF7 domain containing protein, putative, expressed	1.25565
LOC_Os09g24320	2-oxo acid dehydrogenases acyltransferase domain containing protein, expressed	1.25528
LOC_Os09g03210	expressed protein	1.25528
LOC_Os01g49890	threonine synthase, chloroplast precursor, putative, expressed	1.25528
LOC_Os12g40840	expressed protein	1.2549
LOC_Os04g35900	translocon Tic40, putative, expressed	1.25428
LOC_Os02g48720	mitochondrial carrier protein, putative, expressed	1.25286
LOC_Os08g23440	amino acid permease family protein, putative, expressed	1.25203
LOC_Os06g02550	CPuORF21 - conserved peptide uORF-containing transcript, expressed	1.25068
LOC_Os05g26990	phospholipid-transporting ATPase 2, putative, expressed	1.24927
LOC_Os02g10180	dnaJ homolog subfamily C member, putative, expressed	1.24925
LOC_Os05g05830	bifunctional protein folD, putative, expressed	1.24925
LOC_Os03g11440	protein transport protein Sec61 subunit alpha, putative, expressed	1.24813
LOC_Os03g63900	1-aminocyclopropane-1-carboxylate oxidase 2, putative, expressed	1.24793
LOC_Os07g31340	regulator of nonsense transcripts 1, putative, expressed	1.24755
LOC_Os06g09320	expressed protein	1.24755
LOC_Os08g29730	intracellular protein transport protein USO1-related, putative, expressed	1.24712
LOC_Os01g16000	CRAL/TRIO domain containing protein, expressed	1.24712
LOC_Os06g51250	EF hand family protein, putative, expressed	1.24582
LOC_Os05g33940	alpha/beta hydrolase fold, putative, expressed	1.24485
LOC_Os06g14412	expressed protein	1.24474
LOC_Os06g08740	expressed protein	1.24444
LOC_Os06g05650	expressed protein	1.24158
LOC_Os06g19380	expressed protein	1.24087
LOC_Os05g50480	protein of unknown function DUF1296 domain containing protein, expressed	1.23986
LOC_Os03g23950	adapitin protein, putative, expressed	1.23897
LOC_Os02g33070	expressed protein	1.23749
LOC_Os01g71050	MSP domain containing protein, putative, expressed	1.23725
LOC_Os03g55270	TIP41, putative, expressed	1.23719
LOC_Os07g04530	GYF domain containing protein, putative, expressed	1.23467
LOC_Os03g64190	la domain containing protein, putative, expressed	1.23323
LOC_Os02g58570	PRLI-interacting factor A, putative, expressed	1.23323
LOC_Os06g44270	synthase, putative, expressed	1.2326
LOC_Os04g42910	expressed protein	1.23208
LOC_Os07g02210	eukaryotic translation initiation factor 5A, putative, expressed	1.23138
LOC_Os01g16890	ribosomal protein L7Ae, putative, expressed	1.2304
LOC_Os05g07640	expressed protein	1.23
LOC_Os06g01460	expressed protein	1.22872
LOC_Os08g04790	xylosyltransferase, putative, expressed	1.22872
LOC_Os05g49030	60S ribosomal protein L18a, putative, expressed	1.22818
LOC_Os07g46240	choline transporter-related, putative, expressed	1.22763
LOC_Os04g44550	CHCH domain containing protein, expressed	1.22695
LOC_Os02g56014	40S ribosomal protein S30, putative, expressed	1.22688
LOC_Os09g03939	white-brown complex homolog protein 11, putative, expressed	1.2263
LOC_Os01g62420	triosephosphate isomerase, cytosolic, putative, expressed	1.22543
LOC_Os03g01910	transcription factor BTF3, putative, expressed	1.22433
LOC_Os03g60870	ras-related protein, putative, expressed	1.22425
LOC_Os01g38980	calmodulin-binding protein, putative, expressed	1.22265
LOC_Os11g11490	TKL_IRAK_CR4L.7 - The CR4L subfamily has homology with Crinkly4, expressed	1.22179
LOC_Os06g09290	26S protease regulatory subunit 7, putative, expressed	1.22024
LOC_Os12g41400	eukaryotic translation initiation factor 2 subunit gamma, putative, expressed	1.21988
LOC_Os02g03440	LSM domain containing protein, expressed	1.21867
LOC_Os03g03034	flavonol synthase/flavanone 3-hydroxylase, putative, expressed	1.21688
LOC_Os05g05600	ATA15 protein, putative, expressed	1.21636
LOC_Os11g37730	glutathione S-transferase, N-terminal domain containing protein, expressed	1.21572
LOC_Os08g23710	ribosomal protein L7Ae, putative, expressed	1.21569
LOC_Os07g39780	SUMO-activating enzyme subunit 2, putative, expressed	1.21407
LOC_Os03g07150	OsPP2Ac-5 - Phosphatase 2A isoform 5 belonging to family 2, expressed	1.21325
LOC_Os04g20270	transcriptional regulator Sir2 family protein, putative, expressed	1.21325
LOC_Os04g44820	zinc finger, C3HC4 type domain containing protein, expressed	1.21224
LOC_Os04g40520	uncharacterized glycosyltransferase, putative, expressed	1.21165
LOC_Os02g13130	KH domain-containing protein, putative, expressed	1.21078
LOC_Os02g13560	transporter family protein, putative, expressed	1.21073
LOC_Os01g16010	BCAS2 protein, putative, expressed	1.21039
LOC_Os02g45540	synthase, putative, expressed	1.20994
LOC_Os12g40830	kinase, pfkB family, putative, expressed	1.20954
LOC_Os07g06644	expressed protein	1.20788
LOC_Os05g46200	beta-galactosidase 8 precursor, putative, expressed	1.20788
LOC_Os12g13150	expressed protein	1.20788
LOC_Os06g19650	expressed protein	1.20788
LOC_Os02g45870	tobamovirus multiplication protein, putative, expressed	1.20635
LOC_Os05g30800	26S proteasome non-ATPase regulatory subunit 14, putative, expressed	1.2053
LOC_Os05g41610	glycosyl hydrolases family 17, putative, expressed	1.20504
LOC_Os04g35090	40S ribosomal protein S10, putative, expressed	1.20474
LOC_Os01g57560	serine/threonine-protein kinase receptor precursor, putative, expressed	1.20452
LOC_Os05g24601	coatomer subunit delta, putative, expressed	1.20381
LOC_Os03g54760	mitochondrial carrier protein, putative, expressed	1.20291
LOC_Os05g48320	60S ribosomal protein L37a, putative, expressed	1.20038
LOC_Os04g47530	transmembrane protein, putative, expressed	1.20018
LOC_Os06g49500	integral membrane protein, putative, expressed	1.19937
LOC_Os05g49970	translation initiation factor IF-2, chloroplast precursor, putative, expressed	1.19858
LOC_Os10g10434	dimethyladenosine transferase, putative, expressed	1.19858
LOC_Os08g23930	ENT domain containing protein, expressed	1.19825
LOC_Os06g27770	isoflavone reductase homolog IRL, putative, expressed	1.19814
LOC_Os08g25140	ethanol tolerance protein GEKO1, putative, expressed	1.19814
LOC_Os02g47200	transposon protein, putative, unclassified, expressed	1.19788
LOC_Os08g07440	AP2 domain containing protein, expressed	1.19788
LOC_Os01g62410	MYB family transcription factor, putative, expressed	1.19733
LOC_Os05g16255	transmembrane protein 167 precursor, putative, expressed	1.19513
LOC_Os03g03450	anthranilate phosphoribosyltransferase, chloroplast precursor, putative, expressed	1.19448
LOC_Os04g56520	alpha-1,4-glucan-protein synthase, putative, expressed	1.19427
LOC_Os03g27260	40S ribosomal protein S6, putative, expressed	1.19427
LOC_Os05g50654	mitochondrial import receptor subunit TOM7-1, putative, expressed	1.19303
LOC_Os02g11820	GTPase-activating protein, putative, expressed	1.19254
LOC_Os03g10940	casein kinase II subunit alpha-2, putative, expressed	1.19254
LOC_Os03g19220	expressed protein	1.19254
LOC_Os05g48020	SNARE domain containing protein, putative, expressed	1.19225
LOC_Os08g18110	alpha-soluble NSF attachment protein, putative, expressed	1.19222
LOC_Os02g06700	ribosomal protein, putative, expressed	1.19209
LOC_Os01g40610	coiled-coil domain-containing protein, putative, expressed	1.19191
LOC_Os01g01960	transcriptional repressor, putative, expressed	1.19176
LOC_Os02g11740	plastidic ATP/ADP-transporter, putative, expressed	1.19143
LOC_Os05g23610	protein phosphatase inhibitor 2 containing protein, expressed	1.19114
LOC_Os01g09246	glycine-rich protein, putative, expressed	1.19078
LOC_Os08g44430	vesicle-associated membrane protein 727, putative, expressed	1.19001
LOC_Os02g45054	ZOS2-15 - C2H2 zinc finger protein, expressed	1.18995
LOC_Os01g42234	amino acid permease family protein, putative, expressed	1.18719
LOC_Os09g20640	serine/threonine-protein kinase 16, putative, expressed	1.18584
LOC_Os04g01540	expressed protein	1.18489
LOC_Os12g42850	amino acid permease, putative, expressed	1.18462
LOC_Os02g39740	psaB translation factor, putative, expressed	1.18451
LOC_Os01g01302	shikimate kinase, putative, expressed	1.18363
LOC_Os09g24700	expressed protein	1.18262
LOC_Os10g42540	expressed protein	1.18245
LOC_Os09g34970	arsenical pump-driving ATPase, putative, expressed	1.18226
LOC_Os03g22400	ulp1 protease family protein, putative, expressed	1.18226
LOC_Os03g31679	annexin A7, putative, expressed	1.18172
LOC_Os05g28290	ranBP1 domain containing protein, expressed	1.18168
LOC_Os07g08950	FAD-linked oxidoreductase protein, putative, expressed	1.18069
LOC_Os01g50310	VIP1 protein, putative, expressed	1.18069
LOC_Os02g32530	SAM domain family protein, expressed	1.18069
LOC_Os11g30810	sulfotransferase domain containing protein, expressed	1.18057
LOC_Os09g34320	expressed protein	1.17858
LOC_Os07g37230	inositol-1-monophosphatase, putative, expressed	1.17858
LOC_Os05g03040	AP2 domain containing protein, expressed	1.17851
LOC_Os02g35170	uncharacterized oxidoreductase yoxD, putative, expressed	1.17695
LOC_Os06g22394	expressed protein	1.17663
LOC_Os03g46650	WD domain, G-beta repeat domain containing protein, expressed	1.17521
LOC_Os03g31550	aldehyde oxidase, putative, expressed	1.17521
LOC_Os03g04750	60S ribosomal protein L21-2, putative, expressed	1.17516
LOC_Os02g36710	SET, putative, expressed	1.17491
LOC_Os02g37834	expressed protein	1.17491
LOC_Os09g36100	expressed protein	1.17486
LOC_Os02g07420	splicing factor, arginine/serine-rich 12, putative, expressed	1.17373
LOC_Os03g58430	40S ribosomal protein S15, putative, expressed	1.17075
LOC_Os01g62820	Transcription initiation factor TFIID subunit A containing protein, expressed	1.17066
LOC_Os03g03440	expressed protein	1.16968
LOC_Os06g23430	signal recognition particle 19 kDa protein, putative, expressed	1.16842
LOC_Os03g06880	kinase, pfkB family, putative, expressed	1.16797
LOC_Os11g14010	PHD finger protein, putative, expressed	1.16797
LOC_Os03g55490	casein kinase II subunit alpha-2, putative, expressed	1.16711
LOC_Os01g62040	ruvB-like, putative, expressed	1.16599
LOC_Os11g05950	expressed protein	1.16544
LOC_Os04g52760	gamma-soluble NSF attachment protein, putative, expressed	1.16413
LOC_Os03g03130	ubiquitin-conjugating enzyme, putative, expressed	1.16351
LOC_Os04g40630	BTBZ4 - Bric-a-Brac, Tramtrack, Broad Complex BTB domain with TAZ zinc finger and Calmodulin-binding domains, expressed	1.16313
LOC_Os09g01960	MYB family transcription factor, putative, expressed	1.16301
LOC_Os07g08210	cytidylyltransferase domain containing protein, expressed	1.16278
LOC_Os04g48390	uncharacterized membrane protein, putative, expressed	1.16278
LOC_Os04g55930	expressed protein	1.16136
LOC_Os06g48230	DNA-directed RNA polymerases I, II, and III subunit RPABC3, putative, expressed	1.16122
LOC_Os05g08980	expressed protein	1.16075
LOC_Os08g45220	expressed protein	1.16065
LOC_Os06g13100	CREG1 precursor, putative, expressed	1.1606
LOC_Os06g21550	thioredoxin domain-containing protein 17, putative, expressed	1.15982
LOC_Os07g32230	domain of unknown function domain containing protein, expressed	1.15898
LOC_Os01g25600	tetratricopeptide repeat domain containing protein, expressed	1.15787
LOC_Os12g36760	expressed protein	1.15743
LOC_Os06g12390	galactosyltransferase family protein, putative, expressed	1.15703
LOC_Os04g50864	expressed protein	1.15697
LOC_Os07g41640	agenet domain-containing protein, putative, expressed	1.15639
LOC_Os05g48240	dynamin family protein, putative, expressed	1.15622
LOC_Os05g30530	40S ribosomal protein S4, putative, expressed	1.15515
LOC_Os04g52850	OTU-like cysteine protease family protein, putative, expressed	1.15515
LOC_Os10g42090	AGAP003819-PA, putative, expressed	1.15508
LOC_Os08g34480	splicing factor 3B subunit 5, putative, expressed	1.15464
LOC_Os02g15230	GDSL-like lipase/acylhydrolase, putative, expressed	1.15255
LOC_Os05g04380	peroxidase precursor, putative, expressed	1.15246
LOC_Os01g70950	spermatogenesis-associated protein 20 precursor, putative, expressed	1.15114
LOC_Os03g49500	ethylene receptor, putative, expressed	1.15012
LOC_Os07g33350	hsp20/alpha crystallin family protein, putative, expressed	1.14963
LOC_Os06g43710	glucosidase II beta subunit-like domain containing protein, expressed	1.14953
LOC_Os05g25180	zinc finger, C3HC4 type family protein, expressed	1.14953
LOC_Os09g27700	microtubule associated protein, putative, expressed	1.14914
LOC_Os06g06820	hydrolase, alpha/beta fold family domain containing protein, expressed	1.14914
LOC_Os04g58240	expressed protein	1.14866
LOC_Os01g21160	2-oxo acid dehydrogenases acyltransferase domain containing protein, expressed	1.14836
LOC_Os03g29750	expressed protein	1.1483
LOC_Os04g53470	expressed protein	1.1483
LOC_Os01g21440	expressed protein	1.14735
LOC_Os05g08370	CESA1 - cellulose synthase, expressed	1.14708
LOC_Os04g42340	expressed protein	1.14577
LOC_Os11g05562	40S ribosomal protein S25, putative, expressed	1.14571
LOC_Os12g42876	5-methyltetrahydropteroyltriglutamate--homocysteine methyltransferase, putative, expressed	1.14498
LOC_Os03g59060	OsPP2Ac-2 - Phosphatase 2A isoform 2 belonging to family 2, expressed	1.14465
LOC_Os01g16540	NEDD8-activating enzyme E1 catalytic subunit, putative, expressed	1.14417
LOC_Os07g48550	no apical meristem protein, putative, expressed	1.14397
LOC_Os05g01970	NAD dependent epimerase/dehydratase family protein, putative, expressed	1.14336
LOC_Os05g48450	aminotransferase domain containing protein, putative, expressed	1.1431
LOC_Os03g49640	STE_MEKK_ste11_MAP3K.14 - STE kinases include homologs to sterile 7, sterile 11 and sterile 20 from yeast, expressed	1.14257
LOC_Os05g51500	eukaryotic translation initiation factor 5B, putative, expressed	1.14213
LOC_Os05g48220	60S ribosomal protein L35a-3, putative, expressed	1.14202
LOC_Os02g12850	RNA recognition motif containing protein, expressed	1.14135
LOC_Os06g49120	Complex I intermediate-associated protein 30 domain containing protein, putative, expressed	1.14079
LOC_Os07g41750	40S ribosomal protein S3-1, putative, expressed	1.13973
LOC_Os09g36350	endoglucanase, putative, expressed	1.13887
LOC_Os12g12850	ATP-dependent Clp protease ATP-binding subunit clpA homolog,chloroplast precursor, putative, expressed	1.13858
LOC_Os03g53670	YT521-B-like family domain containing protein, expressed	1.13833
LOC_Os04g40310	dehydrogenase, putative, expressed	1.13833
LOC_Os03g14050	thaumatin-like protein 1 precursor, putative, expressed	1.13761
LOC_Os07g30960	monooxygenase, putative, expressed	1.1366
LOC_Os03g20670	ELMO/CED-12 family protein, putative, expressed	1.13543
LOC_Os09g36800	3-dehydroquinate synthase, putative, expressed	1.13489
LOC_Os02g53330	1-aminocyclopropane-1-carboxylate deaminase, putative, expressed	1.13354
LOC_Os07g46790	4-alpha-glucanotransferase, putative, expressed	1.13163
LOC_Os07g28440	SNARE associated Golgi protein, putative, expressed	1.13068
LOC_Os02g36360	ZOS2-11 - C2H2 zinc finger protein, expressed	1.12621
LOC_Os12g41590	oxidoreductase, short chain dehydrogenase/reductase family domain containing protein, expressed	1.12609
LOC_Os05g12474	expressed protein	1.12605
LOC_Os04g42980	zinc finger family protein, putative, expressed	1.12605
LOC_Os02g06592	SNF2 family N-terminal domain containing protein, expressed	1.12601
LOC_Os04g44890	tRNA-dihydrouridine synthase, putative, expressed	1.12601
LOC_Os01g16240	OsCam1-3 - Calmodulin, expressed	1.126
LOC_Os02g41590	kinase, pfkB family, putative, expressed	1.12594
LOC_Os09g07350	fasciclin-like arabinogalactan protein 8 precursor, putative, expressed	1.12592
LOC_Os02g25580	Sec1 family transport protein, putative, expressed	1.1259
LOC_Os03g54890	ribosomal protein L13, putative, expressed	1.12589
LOC_Os07g42170	60S ribosomal protein, putative, expressed	1.12582
LOC_Os07g47030	expressed protein	1.12582
LOC_Os02g09590	ribosome, putative, expressed	1.12582
LOC_Os08g36774	zinc finger family protein, putative, expressed	1.12581
LOC_Os01g61560	phosphatidate cytidylyltransferase, putative, expressed	1.12572
LOC_Os01g14950	importin subunit alpha, putative, expressed	1.12565
LOC_Os05g31230	N-acetyltransferase ESCO1, putative, expressed	1.12562
LOC_Os10g28200	NAD dependent epimerase/dehydratase family protein, putative, expressed	1.12558
LOC_Os02g02524	canopy homolog 2 precursor, putative, expressed	1.12557
LOC_Os02g30410	expressed protein	1.1254
LOC_Os01g47690	metallo-beta-lactamase family protein, putative, expressed	1.12525
LOC_Os02g05510	GATA transcription factor 25, putative, expressed	1.12521
LOC_Os12g22760	expressed protein	1.12519
LOC_Os03g46740	ABC transporter, ATP-binding protein, putative, expressed	1.1219
LOC_Os04g57340	AP2 domain containing protein, expressed	1.12161
LOC_Os09g30412	heat shock protein, putative, expressed	1.12098
LOC_Os09g38070	expressed protein	1.12029
LOC_Os01g13690	ligA, putative, expressed	1.12019
LOC_Os05g35140	nodulin MtN3 family protein, putative, expressed	1.11937
LOC_Os02g21970	26S protease regulatory subunit 6B, putative, expressed	1.11746
LOC_Os08g31470	peptidase, trypsin-like serine and cysteine proteases, putative, expressed	1.11632
LOC_Os05g01530	expressed protein	1.11581
LOC_Os05g08600	splicing factor, putative, expressed	1.11487
LOC_Os03g53950	strictosidine synthase, putative, expressed	1.11487
LOC_Os04g55720	D-3-phosphoglycerate dehydrogenase, chloroplast precursor, putative, expressed	1.1144
LOC_Os07g38970	succinyl-CoA ligase subunit alpha-2, mitochondrial precursor, putative, expressed	1.11395
LOC_Os01g34060	MYB family transcription factor, putative, expressed	1.11395
LOC_Os06g46450	polyprenyl synthetase, putative, expressed	1.11287
LOC_Os02g08260	HD domain containing protein 2, putative, expressed	1.11224
LOC_Os10g18370	transcriptional regulator, putative, expressed	1.11097
LOC_Os01g35830	expressed protein	1.11097
LOC_Os02g11750	RNA recognition motif containing protein, putative, expressed	1.11097
LOC_Os08g44860	aminopeptidase, putative, expressed	1.11015
LOC_Os02g42600	double-stranded RNA binding motif containing protein, expressed	1.11013
LOC_Os03g11100	vesicle transport protein GOT1B, putative, expressed	1.10903
LOC_Os06g06770	OsPOP11 - Putative Prolyl Oligopeptidase homologue, expressed	1.10892
LOC_Os09g19734	isochorismate synthase 1, chloroplast precursor, putative, expressed	1.10885
LOC_Os04g53540	homeobox and START domains containing protein, putative, expressed	1.10882
LOC_Os02g43020	heat shock protein STI, putative, expressed	1.10828
LOC_Os01g25820	respiratory burst oxidase, putative, expressed	1.108
LOC_Os01g15000	lipase, putative, expressed	1.10598
LOC_Os01g53060	peroxisomal membrane protein, putative, expressed	1.1059
LOC_Os07g46590	SNF2 family N-terminal domain containing protein, expressed	1.10548
LOC_Os04g16722	uncharacterized protein ycf68, putative, expressed	1.10471
LOC_Os01g43030	tetratricopeptide repeat domain containing protein, expressed	1.10353
LOC_Os07g44940	ATP12 ATPase, putative, expressed	1.10353
LOC_Os03g22430	OsClp5 - Putative Clp protease homologue, expressed	1.10353
LOC_Os02g05030	sucrose-phosphatase, putative, expressed	1.10268
LOC_Os03g31839	transposon protein, putative, unclassified	1.10238
LOC_Os08g20660	sucrose-phosphate synthase, putative, expressed	1.10238
LOC_Os08g34210	aldehyde dehydrogenase, putative, expressed	1.102
LOC_Os06g36360	expressed protein	1.10139
LOC_Os05g01050	DNA-binding protein-related, putative, expressed	1.10139
LOC_Os04g28180	ribosomal protein, putative, expressed	1.10021
LOC_Os04g55560	AP2 domain containing protein, expressed	1.10014
LOC_Os01g69110	expressed protein	1.09846
LOC_Os07g34030	OsPDIL5-4 protein disulfide isomerase PDIL5-4, expressed	1.09827
LOC_Os09g17049	expressed protein	1.09818
LOC_Os10g35940	folylpolyglutamate synthetase, putative, expressed	1.09813
LOC_Os06g24730	hydrolase, alpha/beta fold family domain containing protein, expressed	1.09674
LOC_Os04g31320	SWIB/MDM2 domain containing protein, expressed	1.09674
LOC_Os01g60230	auxin efflux carrier component, putative, expressed	1.09592
LOC_Os03g30430	nitrilase-associated protein, putative, expressed	1.09574
LOC_Os02g34460	40S ribosomal protein S10, putative, expressed	1.09556
LOC_Os02g37862	60S ribosomal protein L6, putative, expressed	1.09494
LOC_Os05g23470	AN1-like zinc finger domain containing protein, expressed	1.09483
LOC_Os07g39620	C2 domain containing protein, putative, expressed	1.09432
LOC_Os07g44744	expressed protein	1.09424
LOC_Os03g59220	cytochrome b-c1 complex subunit 7, putative, expressed	1.09334
LOC_Os01g25610	40S ribosomal protein S4, putative, expressed	1.09285
LOC_Os05g49760	dehydrogenase, putative, expressed	1.09225
LOC_Os12g06100	TLD family protein, putative, expressed	1.09209
LOC_Os07g39560	RNA recognition motif containing protein, putative, expressed	1.09165
LOC_Os10g32820	60S ribosomal protein L21-2, putative, expressed	1.09117
LOC_Os04g57560	amine oxidase, flavin-containing, domain containing protein, expressed	1.09058
LOC_Os11g40510	RNA recognition motif containing protein, putative, expressed	1.09008
LOC_Os01g65220	XRN 5'-3' exonuclease N-terminus domain containing protein, expressed	1.08985
LOC_Os05g33610	expressed protein	1.08881
LOC_Os02g03540	phosphoribosyl transferase, putative, expressed	1.08872
LOC_Os05g01300	expressed protein	1.08872
LOC_Os11g43860	sodium/calcium exchanger protein, putative, expressed	1.08855
LOC_Os08g44050	ZOS8-12 - C2H2 zinc finger protein, expressed	1.08758
LOC_Os07g31884	MATE efflux family protein, putative, expressed	1.0875
LOC_Os02g56270	ENTH domain containing protein, expressed	1.0875
LOC_Os08g31980	trehalose-6-phosphate synthase, putative, expressed	1.08641
LOC_Os01g26920	expressed protein	1.08641
LOC_Os08g07400	cullin, putative, expressed	1.0864
LOC_Os02g40830	succinyl-CoA ligase beta-chain, mitochondrial precursor, putative, expressed	1.08605
LOC_Os04g42470	regulatory subunit, putative, expressed	1.08499
LOC_Os05g37434	arginyl-tRNA--protein transferase 1, putative, expressed	1.08499
LOC_Os08g28690	expressed protein	1.08445
LOC_Os02g52140	RNA recognition motif containing protein, putative, expressed	1.08445
LOC_Os12g42300	potasium efflux antiporter protein, putative, expressed	1.0842
LOC_Os01g08460	TMS membrane protein/tumour differentially expressed protein, putative, expressed	1.08383
LOC_Os03g63940	CBS domain containing membrane protein, putative, expressed	1.08359
LOC_Os03g59310	ribosomal protein, putative, expressed	1.08314
LOC_Os01g46750	AMP-binding enzyme, putative, expressed	1.08302
LOC_Os11g41900	acyltransferase, putative, expressed	1.08299
LOC_Os05g13950	eukaryotic translation initiation factor 3 subunit E-interacting protein, putative, expressed	1.08235
LOC_Os04g44530	expressed protein	1.08121
LOC_Os03g63520	Der1-like family domain containing protein, expressed	1.07966
LOC_Os01g74010	cyclase/dehydrase family protein, expressed	1.07568
LOC_Os04g54590	expressed protein	1.07326
LOC_Os08g33140	F-box domain containing protein, expressed	1.07326
LOC_Os05g01760	lysine ketoglutarate reductase trans-splicing related 1, putative, expressed	1.07251
LOC_Os04g57330	expressed protein	1.07251
LOC_Os07g23550	expressed protein	1.07217
LOC_Os01g36890	DEAD-box ATP-dependent RNA helicase, putative, expressed	1.0721
LOC_Os03g30000	glycosyl transferase 8 domain containing protein, putative, expressed	1.07103
LOC_Os01g33030	Brix domain containing protein, putative, expressed	1.07051
LOC_Os03g33580	mitotic checkpoint protein, putative, expressed	1.07009
LOC_Os03g57530	DUF593 domain containing protein, expressed	1.06963
LOC_Os03g07430	protein kinase domain containing protein, expressed	1.06863
LOC_Os03g41080	seed maturation protein PM23, putative, expressed	1.06787
LOC_Os04g33280	expressed protein	1.06781
LOC_Os11g06440	expressed protein	1.0665
LOC_Os02g56960	ribosomal protein, putative, expressed	1.06644
LOC_Os03g07290	structural constituent of ribosome, putative, expressed	1.06603
LOC_Os03g40010	DEK C terminal domain containing protein, expressed	1.06538
LOC_Os03g05310	pheophorbide a oxygenase, chloroplast precursor, putative, expressed	1.06461
LOC_Os01g12080	plant-specific domain TIGR01589 family protein, putative, expressed	1.06353
LOC_Os01g66050	wound-responsive family protein, putative, expressed	1.06288
LOC_Os08g34720	D-3-phosphoglycerate dehydrogenase, chloroplast precursor, putative, expressed	1.06288
LOC_Os01g72860	MAC/Perforin domain containing protein, putative, expressed	1.06007
LOC_Os03g10340	40S ribosomal protein S3a, putative, expressed	1.05919
LOC_Os10g35720	OsGrx_S17 - glutaredoxin subgroup II, expressed	1.05877
LOC_Os08g04440	RNA recognition motif containing protein, putative, expressed	1.05856
LOC_Os01g57360	acyltransferase, putative, expressed	1.05807
LOC_Os02g17870	microfibrillar-associated protein 1, putative, expressed	1.057
LOC_Os01g46932	vacuolar protein-sorting-associated protein 25, putative, expressed	1.057
LOC_Os12g24170	beta-galactosidase precursor, putative, expressed	1.057
LOC_Os03g60950	expressed protein	1.0559
LOC_Os12g27520	serine/threonine-protein kinase AFC2, putative, expressed	1.05578
LOC_Os04g42000	6,7-dimethyl-8-ribityllumazine synthase, chloroplast precursor, putative, expressed	1.05299
LOC_Os06g40060	glycosyltransferase family protein, putative, expressed	1.05257
LOC_Os02g22780	T-complex protein, putative, expressed	1.05179
LOC_Os06g07630	26S protease regulatory subunit 6A, putative, expressed	1.05152
LOC_Os07g33300	expressed protein	1.04968
LOC_Os01g17430	coatomer subunit beta-1, putative, expressed	1.04952
LOC_Os08g06250	tetraspanin family protein, putative, expressed	1.04786
LOC_Os02g53080	expressed protein	1.04523
LOC_Os01g41190	glycine-rich protein, putative, expressed	1.04515
LOC_Os06g50154	translocon-associated protein subunit alpha precursor, putative, expressed	1.04467
LOC_Os03g51950	expressed protein	1.04403
LOC_Os08g43640	26S proteasome non-ATPase regulatory subunit 3, putative, expressed	1.04317
LOC_Os03g21950	fumarate hydratase, mitochondrial precursor, putative, expressed	1.04317
LOC_Os03g63450	snRK1-interacting protein 1, putative, expressed	1.04084
LOC_Os11g34230	expressed protein	1.0405
LOC_Os06g02620	chaperone protein dnaJ, putative, expressed	1.03991
LOC_Os08g03390	pre-mRNA-splicing factor SLU7, putative, expressed	1.03924
LOC_Os07g01250	tobamovirus multiplication protein, putative, expressed	1.0379
LOC_Os01g13200	abscisic acid insensitive 8, putative, expressed	1.03779
LOC_Os04g59450	CAMK_CAMK_like.28 - CAMK includes calcium/calmodulin depedent protein kinases, expressed	1.03649
LOC_Os11g03400	ribosomal protein, putative, expressed	1.03546
LOC_Os02g21660	L1P family of ribosomal proteins domain containing protein, expressed	1.03466
LOC_Os02g35470	calmodulin binding protein, putative, expressed	1.03453
LOC_Os05g51830	ZOS5-12 - C2H2 zinc finger protein, expressed	1.03368
LOC_Os09g10930	gamma response I protein, putative, expressed	1.03362
LOC_Os03g26870	WD-40 repeat family protein, putative, expressed	1.03344
LOC_Os09g39390	oxidoreductase, aldo/keto reductase family protein, putative, expressed	1.03287
LOC_Os10g26940	BURP domain containing protein, expressed	1.03283
LOC_Os01g04020	AP2 domain containing protein, expressed	1.03272
LOC_Os02g18380	60S ribosomal protein L27-3, putative, expressed	1.03223
LOC_Os01g52460	regulator of ribonuclease, putative, expressed	1.0304
LOC_Os07g41900	expressed protein	1.0304
LOC_Os07g12830	cytochrome b5-like Heme/Steroid binding domain containing protein, expressed	1.0304
LOC_Os04g40950	glyceraldehyde-3-phosphate dehydrogenase, putative, expressed	1.02894
LOC_Os02g05710	expressed protein	1.0287
LOC_Os06g49700	expressed protein	1.02864
LOC_Os12g40520	MATH domain containing protein, expressed	1.02864
LOC_Os06g37660	OsPP2Ac-1 - Phosphatase 2A isoform 1 belonging to family 1, expressed	1.02726
LOC_Os07g47580	ribosomal protein, putative, expressed	1.02721
LOC_Os03g43760	protein kinase domain containing protein, expressed	1.02686
LOC_Os02g46510	adaptor complexes medium subunit family domain containing protein, expressed	1.02609
LOC_Os02g10500	expressed protein	1.02466
LOC_Os05g28740	universal stress protein domain containing protein, putative, expressed	1.02227
LOC_Os03g44500	serine/threonine protein phosphatase, putative, expressed	1.02134
LOC_Os06g39260	solute carrier family 35 member B1, putative, expressed	1.0212
LOC_Os02g33080	N-carbamoylputrescine amidase, putative, expressed	1.01964
LOC_Os08g27070	co-chaperone protein SBA1, putative, expressed	1.01901
LOC_Os05g11850	glycosyl hydrolase family 47 domain contain protein, expressed	1.01894
LOC_Os05g06770	40S ribosomal protein S27a, putative, expressed	1.01782
LOC_Os11g03890	RNA recognition motif containing protein, putative, expressed	1.01712
LOC_Os04g47690	HMG1/2, putative, expressed	1.01695
LOC_Os10g11260	ubiquitin-conjugating enzyme, putative, expressed	1.01625
[truncated: 1,042 more rows]
